# Supplementary material for: catena-Poly[(μ-anilido)(μ-1,2-dimeth­oxy­ethane-κ3-O,O′:O)sodium]
Source: Acta Crystallogr Sect E Struct Rep Online. 2012 Sep 29;68(Pt 10):m1315. doi: 10.1107/S1600536812040500 (PMC3470181; doi:10.1107/S1600536812040500)
Supplement: Supplementary file 1 [file e-68-m1315-sup1.cif]

##############################################################################
#                                                                            #
# This CIF contains the data in a paper accepted for publication in          #
# Acta Crystallographica Section E. It conforms to the requirements of       #
# Notes for Authors for Acta Crystallographica Section E, and has been       #
# peer reviewed under the auspices of the IUCr Commission on Journals.       #
#                                                                            #
# Full details of the Crystallographic Information File format               #
# are given in the paper "The Crystallographic Information File (CIF):       #
# a New Standard Archive File for Crystallography" by S. R. Hall, F. H.      #
# Allen and I. D. Brown [Acta Cryst. (1991), A47, 655-685].                  #
#                                                                            #
# The current version of the core CIF dictionary is obtainable from          #
# ftp://ftp.iucr.org/pub/cif_core.dic.                                       #
#                                                                            #
# Software is freely available for graphical display of the structure(s)     #
# in this CIF. For information consult the CIF software page                 #
# http://www.iucr.org/resources/cif/software.                                #
#                                                                            #
# This file may be used for bona fide research purposes within the           #
# scientific community so long as proper attribution is given to the journal # 
# article from which it was obtained.                                        #
#                                                                            #
##############################################################################
data_I
_audit_creation_method     SHELXL-97
_journal_date_recd_electronic     2012-09-10
_journal_date_accepted     2012-09-25
_journal_name_full     'Acta Crystallographica, Section E'
_journal_year     2012
_journal_volume     68
_journal_issue     10
_journal_page_first     m1315
_journal_page_last     m1315
_journal_paper_category     QM
_journal_paper_doi     10.1107/S1600536812040500
_journal_coeditor_code     WM2683
_publ_contact_author_name     'Kurt Merzweiler'
_publ_contact_author_address
;
Institut f\"ur Chemie, Naturwissenschaftliche Fakult\"at II,
Martin-Luther-Universit\"at Halle-Wittenberg, Kurt-Mothes-Str. 2, 06120 Halle,
Germany
;
_publ_contact_author_email     'kurt.merzweiler@chemie.uni-halle.de'
_publ_contact_author_fax     '+495527344'
_publ_contact_author_phone     '+493455525623'
_publ_section_title
;
<i>catena</i>-Poly[(\m-anilido)(\m-1,2-dimethoxyethane-
\k^3^-<i>O</i>,<i>O</i>':<i>O</i>)sodium]
;
_publ_section_title_footnote     .
loop_
    _publ_author_name
    _publ_author_footnote
    _publ_author_address
    'Liebing, Phil' ?
;
Institut f\"ur Chemie, Naturwissenschaftliche Fakult\"at II,
Martin-Luther-Universit\"at Halle-Wittenberg, Kurt-Mothes-Str. 2, 06120 Halle,
Germany
;
    'Wagner, Christoph' .
;
Institut f\"ur Chemie, Naturwissenschaftliche Fakult\"at II,
Martin-Luther-Universit\"at Halle-Wittenberg, Kurt-Mothes-Str. 2, 06120 Halle,
Germany
;
    'Merzweiler, Kurt' .
;
Institut f\"ur Chemie, Naturwissenschaftliche Fakult\"at II,
Martin-Luther-Universit\"at Halle-Wittenberg, Kurt-Mothes-Str. 2, 06120 Halle,
Germany
;
_publ_section_synopsis     .
_chemical_name_systematic
;
<i>catena</i>-Poly[(\m-anilido)(\m-1,2-dimethoxyethane-
\k^3^-<i>O</i>,<i>O</i>':<i>O</i>)sodium]
;
_chemical_name_common     ?
_chemical_formula_moiety     'C10 H16 N Na O2'
_chemical_formula_sum     'C10 H16 N Na O2'
_chemical_formula_iupac     '[Na (C6 H6 N) (C4 H10 O2)]'
_chemical_formula_weight     205.23
_chemical_melting_point     ?
_symmetry_cell_setting     monoclinic
_symmetry_space_group_name_H-M     'P 21/c'
_symmetry_space_group_name_hall     '-P 2ybc'
loop_
    _symmetry_equiv_pos_as_xyz
    'x, y, z'
    '-x, y+1/2, -z+1/2'
    '-x, -y, -z'
    'x, -y-1/2, z-1/2'
_cell_length_a     7.0450(7)
_cell_length_b     13.1609(14)
_cell_length_c     12.5545(12)
_cell_angle_alpha     90.00
_cell_angle_beta     101.153(8)
_cell_angle_gamma     90.00
_cell_volume     1142.1(2)
_cell_formula_units_Z     4
_cell_measurement_reflns_used     3804
_cell_measurement_theta_min     3.96
_cell_measurement_theta_max     29.19
_cell_measurement_temperature     200
_cell_special_details     ?
_exptl_crystal_description     prism
_exptl_crystal_colour     colourless
_exptl_crystal_size_max     0.40
_exptl_crystal_size_mid     0.24
_exptl_crystal_size_min     0.24
_exptl_crystal_density_diffrn     1.194
_exptl_crystal_density_meas     ?
_exptl_crystal_density_method     'not measured'
_exptl_crystal_F_000     440
_exptl_absorpt_coefficient_mu     0.114
_exptl_absorpt_correction_type     none
_exptl_absorpt_process_details     ?
_exptl_absorpt_correction_T_min     ?
_exptl_absorpt_correction_T_max     ?
_exptl_special_details     ?
_diffrn_ambient_temperature     200(2)
_diffrn_radiation_type     MoK\a
_diffrn_radiation_wavelength     0.71073
_diffrn_radiation_source     'fine-focus sealed tube'
_diffrn_radiation_monochromator     graphite
_diffrn_measurement_device_type     'Stoe IPDS2T'
_diffrn_measurement_method     'phi rotation'
_diffrn_detector_area_resol_mean     6.67
_diffrn_reflns_number     5398
_diffrn_reflns_av_R_equivalents     0.0504
_diffrn_reflns_av_sigmaI/netI     0.0508
_diffrn_reflns_theta_min     3.96
_diffrn_reflns_theta_max     25.99
_diffrn_reflns_theta_full     25.99
_diffrn_measured_fraction_theta_max     0.982
_diffrn_measured_fraction_theta_full     0.982
_diffrn_reflns_limit_h_min     -8
_diffrn_reflns_limit_h_max     8
_diffrn_reflns_limit_k_min     -14
_diffrn_reflns_limit_k_max     16
_diffrn_reflns_limit_l_min     -15
_diffrn_reflns_limit_l_max     15
_diffrn_standards_number     ?
_diffrn_standards_interval_count     ?
_diffrn_standards_interval_time     ?
_diffrn_standards_decay_%     ?
_refine_special_details
;
Refinement of <i>F</i>^2^ against ALL reflections. The weighted <i>R</i>-factor
<i>wR</i> and goodness of fit <i>S</i> are based on <i>F</i>^2^, conventional
<i>R</i>-factors <i>R</i> are based on <i>F</i>, with <i>F</i> set to zero for
negative <i>F</i>^2^. The threshold expression of <i>F</i>^2^ >
\s(<i>F</i>^2^) is used only for calculating <i>R</i>-factors(gt) <i>etc</i>.
and is not relevant to the choice of reflections for refinement.
<i>R</i>-factors based on <i>F</i>^2^ are statistically about twice as large
as those based on <i>F</i>, and <i>R</i>- factors based on ALL data will be
even larger.
;
_reflns_number_total     2206
_reflns_number_gt     1450
_reflns_threshold_expression     >2sigma(I)
_refine_ls_structure_factor_coef     Fsqd
_refine_ls_matrix_type     full
_refine_ls_R_factor_all     0.0526
_refine_ls_R_factor_gt     0.0326
_refine_ls_wR_factor_gt     0.0746
_refine_ls_wR_factor_ref     0.0783
_refine_ls_goodness_of_fit_ref     0.852
_refine_ls_restrained_S_all     0.852
_refine_ls_number_reflns     2206
_refine_ls_number_parameters     131
_refine_ls_number_restraints     0
_refine_ls_hydrogen_treatment     mixed
_refine_ls_weighting_scheme     calc
_refine_ls_weighting_details
         'calc w=1/[\s^2^(Fo^2^)+(0.0466P)^2^+0.0000P] where P=(Fo^2^+2Fc^2^)/3'
_atom_sites_solution_hydrogens     geom
_atom_sites_solution_primary     direct
_atom_sites_solution_secondary     difmap
_refine_ls_shift/su_max     0.000
_refine_ls_shift/su_mean     0.000
_refine_diff_density_max     0.139
_refine_diff_density_min     -0.177
_refine_ls_extinction_method     none
_refine_ls_extinction_coef     ?
loop_
    _atom_type_symbol
    _atom_type_description
    _atom_type_scat_dispersion_real
    _atom_type_scat_dispersion_imag
    _atom_type_scat_source
    'C' 'C' 0.0033 0.0016
                         'International Tables Vol C Tables 4.2.6.8 and 6.1.1.4'
    'H' 'H' 0.0000 0.0000
                         'International Tables Vol C Tables 4.2.6.8 and 6.1.1.4'
    'N' 'N' 0.0061 0.0033
                         'International Tables Vol C Tables 4.2.6.8 and 6.1.1.4'
    'O' 'O' 0.0106 0.0060
                         'International Tables Vol C Tables 4.2.6.8 and 6.1.1.4'
    'Na' 'Na' 0.0362 0.0249
                         'International Tables Vol C Tables 4.2.6.8 and 6.1.1.4'
_computing_data_collection     'X-AREA (Stoe & Cie, 2009)'
_computing_cell_refinement     'X-AREA (Stoe & Cie, 2009)'
_computing_data_reduction     'X-RED (Stoe & Cie, 2009)'
_computing_structure_solution     'SHELXS-97 (Sheldrick, 2008)'
_computing_structure_refinement     'SHELXL-97 (Sheldrick, 2008)'
_computing_molecular_graphics     'DIAMOND (Brandenburg, 2009)'
_computing_publication_material
                           'SHELXL-97 (Sheldrick, 2008) and PLATON (Spek, 2009)'
loop_
    _atom_site_type_symbol
    _atom_site_label
    _atom_site_fract_x
    _atom_site_fract_y
    _atom_site_fract_z
    _atom_site_U_iso_or_equiv
    _atom_site_adp_type
    _atom_site_calc_flag
    _atom_site_refinement_flags
    _atom_site_occupancy
    _atom_site_symmetry_multiplicity
    _atom_site_disorder_assembly
    _atom_site_disorder_group
    C C1 0.53257(15) 0.18227(10) 0.39471(10) 0.0352(3) Uani d . 1 1 . .
    C C2 0.53896(17) 0.23456(11) 0.49422(10) 0.0419(3) Uani d . 1 1 . .
    H H2A 0.5200 0.1980 0.5547 0.050 Uiso calc R 1 1 . .
    C C3 0.5719(2) 0.33670(12) 0.50437(11) 0.0496(4) Uani d . 1 1 . .
    H H3A 0.5746 0.3676 0.5713 0.060 Uiso calc R 1 1 . .
    C C4 0.6015(2) 0.39515(12) 0.41776(13) 0.0543(4) Uani d . 1 1 . .
    H H4A 0.6253 0.4645 0.4255 0.065 Uiso calc R 1 1 . .
    C C5 0.5944(2) 0.34720(12) 0.31930(11) 0.0511(4) Uani d . 1 1 . .
    H H5A 0.6137 0.3851 0.2598 0.061 Uiso calc R 1 1 . .
    C C6 0.55974(18) 0.24503(11) 0.30740(10) 0.0420(3) Uani d . 1 1 . .
    H H6A 0.5538 0.2158 0.2394 0.050 Uiso calc R 1 1 . .
    C C7 0.9515(3) -0.05477(18) 0.79319(15) 0.0823(6) Uani d . 1 1 . .
    H H7C 0.8362 -0.0954 0.7803 0.099 Uiso calc R 1 1 . .
    H H7B 0.9620 -0.0198 0.8612 0.099 Uiso calc R 1 1 . .
    H H7A 1.0623 -0.0978 0.7956 0.099 Uiso calc R 1 1 . .
    C C8 1.1104(2) 0.08004(15) 0.72251(13) 0.0651(5) Uani d . 1 1 . .
    H H8B 1.2216 0.0402 0.7127 0.078 Uiso calc R 1 1 . .
    H H8A 1.1365 0.1079 0.7954 0.078 Uiso calc R 1 1 . .
    C C9 1.0766(2) 0.16376(13) 0.64172(14) 0.0637(5) Uani d . 1 1 . .
    H H9B 0.9640 0.2027 0.6510 0.076 Uiso calc R 1 1 . .
    H H9A 1.1874 0.2090 0.6531 0.076 Uiso calc R 1 1 . .
    C C10 1.0256(2) 0.20221(14) 0.45538(16) 0.0686(5) Uani d . 1 1 . .
    H H10C 0.9439 0.2547 0.4747 0.082 Uiso calc R 1 1 . .
    H H10B 0.9684 0.1749 0.3856 0.082 Uiso calc R 1 1 . .
    H H10A 1.1504 0.2301 0.4523 0.082 Uiso calc R 1 1 . .
    N N 0.50434(16) 0.08063(9) 0.38965(10) 0.0446(3) Uani d . 1 1 . .
    H H1 0.505(2) 0.0608(12) 0.3207(13) 0.046(4) Uiso d . 1 1 . .
    O O1 1.04685(14) 0.12315(8) 0.53495(8) 0.0527(3) Uani d . 1 1 . .
    O O2 0.94293(14) 0.01729(9) 0.70809(8) 0.0569(3) Uani d . 1 1 . .
    Na Na 0.73912(7) 0.00248(4) 0.53096(4) 0.04248(17) Uani d . 1 1 . .
loop_
    _atom_site_aniso_label
    _atom_site_aniso_U_11
    _atom_site_aniso_U_22
    _atom_site_aniso_U_33
    _atom_site_aniso_U_12
    _atom_site_aniso_U_13
    _atom_site_aniso_U_23
    C1 0.0227(5) 0.0435(8) 0.0375(7) 0.0040(5) 0.0011(5) 0.0051(6)
    C2 0.0345(6) 0.0553(9) 0.0358(7) 0.0019(6) 0.0068(5) 0.0052(6)
    C3 0.0462(7) 0.0561(10) 0.0462(8) 0.0064(7) 0.0082(6) -0.0075(7)
    C4 0.0522(8) 0.0395(9) 0.0696(10) 0.0042(6) 0.0075(7) 0.0007(7)
    C5 0.0512(8) 0.0512(10) 0.0506(8) 0.0071(7) 0.0088(6) 0.0175(7)
    C6 0.0411(7) 0.0499(9) 0.0338(6) 0.0068(6) 0.0039(5) 0.0053(6)
    C7 0.0701(11) 0.1031(17) 0.0689(11) 0.0194(11) 0.0017(9) 0.0246(11)
    C8 0.0443(8) 0.0836(13) 0.0606(9) 0.0040(8) -0.0066(7) -0.0207(9)
    C9 0.0436(8) 0.0558(10) 0.0871(12) -0.0060(7) 0.0009(8) -0.0263(9)
    C10 0.0407(8) 0.0578(10) 0.1068(13) 0.0106(7) 0.0134(8) 0.0208(10)
    N 0.0407(6) 0.0454(7) 0.0454(7) 0.0009(5) 0.0028(5) 0.0025(6)
    O1 0.0434(5) 0.0450(6) 0.0671(6) 0.0064(4) 0.0041(4) -0.0024(5)
    O2 0.0428(5) 0.0686(8) 0.0545(6) 0.0079(5) -0.0025(4) 0.0028(5)
    Na 0.0315(2) 0.0423(3) 0.0507(3) 0.0027(2) 0.0008(2) 0.0036(2)
_geom_special_details
;
All e.s.d.'s (except the e.s.d. in the dihedral angle between two l.s. planes)
are estimated using the full covariance matrix. The cell e.s.d.'s are taken
into account individually in the estimation of e.s.d.'s in distances, angles
and torsion angles; correlations between e.s.d.'s in cell parameters are only
used when they are defined by crystal symmetry. An approximate (isotropic)
treatment of cell e.s.d.'s is used for estimating e.s.d.'s involving l.s.
planes.
;
loop_
    _geom_bond_atom_site_label_1
    _geom_bond_atom_site_label_2
    _geom_bond_site_symmetry_2
    _geom_bond_distance
    _geom_bond_publ_flag
    C1 N . 1.3522(18) ?
    C1 C6 . 1.4147(19) ?
    C1 C2 . 1.4193(19) ?
    C1 Na . 3.1112(13) ?
    C2 C3 . 1.366(2) ?
    C2 H2A . 0.9300 ?
    C3 C4 . 1.380(2) ?
    C3 H3A . 0.9300 ?
    C4 C5 . 1.380(2) ?
    C4 H4A . 0.9300 ?
    C5 C6 . 1.370(2) ?
    C5 H5A . 0.9300 ?
    C6 H6A . 0.9300 ?
    C7 O2 . 1.421(2) ?
    C7 H7C . 0.9600 ?
    C7 H7B . 0.9600 ?
    C7 H7A . 0.9600 ?
    C8 O2 . 1.423(2) ?
    C8 C9 . 1.485(3) ?
    C8 H8B . 0.9700 ?
    C8 H8A . 0.9700 ?
    C9 O1 . 1.4205(19) ?
    C9 H9B . 0.9700 ?
    C9 H9A . 0.9700 ?
    C10 O1 . 1.430(2) ?
    C10 H10C . 0.9600 ?
    C10 H10B . 0.9600 ?
    C10 H10A . 0.9600 ?
    N Na 3_656 2.4069(14) ?
    N Na . 2.4095(11) ?
    N H1 . 0.905(16) ?
    O1 Na 3_756 2.4849(12) ?
    O1 Na . 2.6800(12) ?
    O2 Na . 2.4103(10) ?
    Na N 3_656 2.4069(14) ?
    Na O1 3_756 2.4849(12) ?
loop_
    _geom_angle_atom_site_label_1
    _geom_angle_atom_site_label_2
    _geom_angle_atom_site_label_3
    _geom_angle_site_symmetry_1
    _geom_angle_site_symmetry_3
    _geom_angle
    _geom_angle_publ_flag
    N C1 C6 . . 125.59(13) ?
    N C1 C2 . . 120.02(13) ?
    C6 C1 C2 . . 114.39(13) ?
    N C1 Na . . 47.33(6) ?
    C6 C1 Na . . 138.68(9) ?
    C2 C1 Na . . 87.30(7) ?
    C3 C2 C1 . . 122.35(13) ?
    C3 C2 H2A . . 118.8 ?
    C1 C2 H2A . . 118.8 ?
    C2 C3 C4 . . 121.59(14) ?
    C2 C3 H3A . . 119.2 ?
    C4 C3 H3A . . 119.2 ?
    C3 C4 C5 . . 117.78(15) ?
    C3 C4 H4A . . 121.1 ?
    C5 C4 H4A . . 121.1 ?
    C6 C5 C4 . . 121.41(14) ?
    C6 C5 H5A . . 119.3 ?
    C4 C5 H5A . . 119.3 ?
    C5 C6 C1 . . 122.46(13) ?
    C5 C6 H6A . . 118.8 ?
    C1 C6 H6A . . 118.8 ?
    O2 C7 H7C . . 109.5 ?
    O2 C7 H7B . . 109.5 ?
    H7C C7 H7B . . 109.5 ?
    O2 C7 H7A . . 109.5 ?
    H7C C7 H7A . . 109.5 ?
    H7B C7 H7A . . 109.5 ?
    O2 C8 C9 . . 108.92(11) ?
    O2 C8 H8B . . 109.9 ?
    C9 C8 H8B . . 109.9 ?
    O2 C8 H8A . . 109.9 ?
    C9 C8 H8A . . 109.9 ?
    H8B C8 H8A . . 108.3 ?
    O1 C9 C8 . . 109.89(13) ?
    O1 C9 H9B . . 109.7 ?
    C8 C9 H9B . . 109.7 ?
    O1 C9 H9A . . 109.7 ?
    C8 C9 H9A . . 109.7 ?
    H9B C9 H9A . . 108.2 ?
    O1 C10 H10C . . 109.5 ?
    O1 C10 H10B . . 109.5 ?
    H10C C10 H10B . . 109.5 ?
    O1 C10 H10A . . 109.5 ?
    H10C C10 H10A . . 109.5 ?
    H10B C10 H10A . . 109.5 ?
    C1 N Na . 3_656 122.70(10) ?
    C1 N Na . . 108.29(8) ?
    Na N Na 3_656 . 86.78(4) ?
    C1 N H1 . . 107.6(10) ?
    Na N H1 3_656 . 113.5(10) ?
    Na N H1 . . 116.9(9) ?
    C9 O1 C10 . . 111.21(13) ?
    C9 O1 Na . 3_756 125.19(8) ?
    C10 O1 Na . 3_756 103.87(10) ?
    C9 O1 Na . . 102.22(9) ?
    C10 O1 Na . . 116.31(8) ?
    Na O1 Na 3_756 . 98.06(4) ?
    C7 O2 C8 . . 112.21(12) ?
    C7 O2 Na . . 124.81(11) ?
    C8 O2 Na . . 119.72(10) ?
    N Na N 3_656 . 93.22(4) ?
    N Na O2 3_656 . 89.99(4) ?
    N Na O2 . . 147.82(5) ?
    N Na O1 3_656 3_756 111.25(5) ?
    N Na O1 . 3_756 114.40(4) ?
    O2 Na O1 . 3_756 93.98(4) ?
    N Na O1 3_656 . 154.19(4) ?
    N Na O1 . . 101.45(4) ?
    O2 Na O1 . . 66.39(4) ?
    O1 Na O1 3_756 . 81.94(4) ?
    N Na C1 3_656 . 106.16(4) ?
    N Na C1 . . 24.37(4) ?
    O2 Na C1 . . 125.28(4) ?
    O1 Na C1 3_756 . 124.92(4) ?
    O1 Na C1 . . 81.39(3) ?
loop_
    _geom_torsion_atom_site_label_1
    _geom_torsion_atom_site_label_2
    _geom_torsion_atom_site_label_3
    _geom_torsion_atom_site_label_4
    _geom_torsion_site_symmetry_1
    _geom_torsion_site_symmetry_2
    _geom_torsion_site_symmetry_3
    _geom_torsion_site_symmetry_4
    _geom_torsion
    _geom_torsion_publ_flag
    N C1 C2 C3 . . . . 178.31(12) ?
    C6 C1 C2 C3 . . . . -1.05(17) ?
    Na C1 C2 C3 . . . . 142.48(12) ?
    C1 C2 C3 C4 . . . . -0.1(2) ?
    C2 C3 C4 C5 . . . . 0.7(2) ?
    C3 C4 C5 C6 . . . . -0.1(2) ?
    C4 C5 C6 C1 . . . . -1.1(2) ?
    N C1 C6 C5 . . . . -177.64(12) ?
    C2 C1 C6 C5 . . . . 1.67(17) ?
    Na C1 C6 C5 . . . . -114.27(15) ?
    O2 C8 C9 O1 . . . . -62.11(17) ?
    C6 C1 N Na . . . 3_656 -135.23(11) ?
    C2 C1 N Na . . . 3_656 45.50(13) ?
    Na C1 N Na . . . 3_656 98.16(10) ?
    C6 C1 N Na . . . . 126.61(11) ?
    C2 C1 N Na . . . . -52.66(13) ?
    C8 C9 O1 C10 . . . . -176.45(12) ?
    C8 C9 O1 Na . . . 3_756 -50.41(17) ?
    C8 C9 O1 Na . . . . 58.76(13) ?
    C9 C8 O2 C7 . . . . -170.51(15) ?
    C9 C8 O2 Na . . . . 28.93(17) ?
    C1 N Na N . . . 3_656 123.46(11) ?
    Na N Na N 3_656 . . 3_656 0.0 ?
    C1 N Na O2 . . . . 28.35(15) ?
    Na N Na O2 3_656 . . . -95.11(9) ?
    C1 N Na O1 . . . 3_756 -121.44(10) ?
    Na N Na O1 3_656 . . 3_756 115.10(5) ?
    C1 N Na O1 . . . . -35.19(10) ?
    Na N Na O1 3_656 . . . -158.65(4) ?
    Na N Na C1 3_656 . . . -123.46(11) ?
    C7 O2 Na N . . . 3_656 33.55(14) ?
    C8 O2 Na N . . . 3_656 -168.50(11) ?
    C7 O2 Na N . . . . 129.58(14) ?
    C8 O2 Na N . . . . -72.46(14) ?
    C7 O2 Na O1 . . . 3_756 -77.75(13) ?
    C8 O2 Na O1 . . . 3_756 80.20(11) ?
    C7 O2 Na O1 . . . . -157.16(14) ?
    C8 O2 Na O1 . . . . 0.80(11) ?
    C7 O2 Na C1 . . . . 143.47(13) ?
    C8 O2 Na C1 . . . . -58.57(12) ?
    C9 O1 Na N . . . 3_656 -5.56(14) ?
    C10 O1 Na N . . . 3_656 -126.90(13) ?
    Na O1 Na N 3_756 . . 3_656 123.21(9) ?
    C9 O1 Na N . . . . 117.83(9) ?
    C10 O1 Na N . . . . -3.51(12) ?
    Na O1 Na N 3_756 . . . -113.40(5) ?
    C9 O1 Na O2 . . . . -30.82(8) ?
    C10 O1 Na O2 . . . . -152.15(12) ?
    Na O1 Na O2 3_756 . . . 97.96(4) ?
    C9 O1 Na O1 . . . 3_756 -128.78(9) ?
    C10 O1 Na O1 . . . 3_756 109.89(12) ?
    Na O1 Na O1 3_756 . . 3_756 0.0 ?
    C9 O1 Na C1 . . . . 103.91(9) ?
    C10 O1 Na C1 . . . . -17.43(11) ?
    Na O1 Na C1 3_756 . . . -127.31(4) ?
    N C1 Na N . . . 3_656 -60.14(12) ?
    C6 C1 Na N . . . 3_656 -158.78(13) ?
    C2 C1 Na N . . . 3_656 76.30(8) ?
    C6 C1 Na N . . . . -98.64(18) ?
    C2 C1 Na N . . . . 136.44(14) ?
    N C1 Na O2 . . . . -161.95(10) ?
    C6 C1 Na O2 . . . . 99.41(14) ?
    C2 C1 Na O2 . . . . -25.52(9) ?
    N C1 Na O1 . . . 3_756 71.35(11) ?
    C6 C1 Na O1 . . . 3_756 -27.29(15) ?
    C2 C1 Na O1 . . . 3_756 -152.21(7) ?
    N C1 Na O1 . . . . 145.16(10) ?
    C6 C1 Na O1 . . . . 46.52(14) ?
    C2 C1 Na O1 . . . . -78.40(7) ?
