# Supplementary material for: catena-Poly[(μ-anilido)(μ-1,2-dimeth­oxy­ethane-κ3-O,O′:O)sodium]
Source: Acta Crystallogr Sect E Struct Rep Online. 2012 Sep 29;68(Pt 10):m1315. doi: 10.1107/S1600536812040500 (PMC3470181; doi:10.1107/S1600536812040500)
Supplement: Supplementary file 2 [file e-68-m1315-Isup2.hkl]

# 
# h,k,l, Fc-squared, Fo-squared, sigma(Fo-squared) and status flag 
# 
data_I
_shelx_title '                         TEST STRUCTURE G:\ACDATEN\Z\I2T0838' 
_shelx_refln_list_code          4 
_shelx_F_calc_maximum      100.28 
_exptl_crystal_F_000       440.00 
_reflns_d_resolution_high  0.8109 
 
loop_ 
 _symmetry_equiv_pos_as_xyz 
 'x, y, z' 
 '-x, y+1/2, -z+1/2' 
 '-x, -y, -z' 
 'x, -y-1/2, z-1/2' 
 
_cell_length_a     7.0450 
_cell_length_b    13.1609 
_cell_length_c    12.5545 
_cell_angle_alpha  90.000 
_cell_angle_beta  101.153 
_cell_angle_gamma  90.000 
 
_shelx_F_squared_multiplier     1.000 
 
loop_ 
 _refln_index_h 
 _refln_index_k 
 _refln_index_l 
 _refln_F_squared_calc 
 _refln_F_squared_meas 
 _refln_F_squared_sigma 
 _refln_observed_status 
   3   0   0        0.17        2.61      2.85 o 
   4   0   0     1301.53     1139.91     44.00 o 
   5   0   0       69.40       71.29      2.82 o 
   6   0   0      591.14      563.10     39.14 o 
   7   0   0        0.50       -1.87      4.89 o 
   8   0   0        1.22        1.53      6.00 o 
   2   1   0    10056.29     8280.59     26.03 o 
   3   1   0      689.82      683.74     11.46 o 
   4   1   0     2777.86     2658.30     54.96 o 
   5   1   0      126.19      129.58      2.85 o 
   6   1   0      307.53      289.33      9.10 o 
   7   1   0        7.13        3.34      2.90 o 
   8   1   0       21.07       21.86      4.08 o 
   1   2   0     4033.64     3838.50     25.31 o 
   2   2   0     2907.14     2311.75    713.80 o 
   3   2   0      491.58      525.52     19.85 o 
   4   2   0      206.31      212.97      3.49 o 
   5   2   0      183.08      170.23      4.14 o 
   6   2   0      105.71      106.33      2.71 o 
   7   2   0       26.05       26.33      2.62 o 
   8   2   0       80.04       77.40      4.14 o 
   1   3   0      161.74      148.79      8.33 o 
   2   3   0      654.77      618.08     39.71 o 
   3   3   0      483.33      468.99     18.11 o 
   4   3   0        0.00       -1.81      2.25 o 
   5   3   0      171.44      178.75      7.88 o 
   6   3   0      122.60      115.40      3.57 o 
   7   3   0       42.14       38.73      2.71 o 
   8   3   0       34.45       28.17      3.29 o 
   1   4   0       14.42       19.64      5.66 o 
   2   4   0      899.19      966.42     10.51 o 
   3   4   0        0.09       -1.69      2.63 o 
   4   4   0     1029.03      989.36     40.66 o 
   5   4   0       63.85       64.58      3.55 o 
   6   4   0       41.47       43.52      2.48 o 
   7   4   0       30.69       30.58      2.77 o 
   8   4   0        0.75        3.15      3.18 o 
   1   5   0        5.34        4.79      5.02 o 
   2   5   0      226.77      279.53      7.30 o 
   3   5   0       11.15       12.83      2.68 o 
   4   5   0      130.53      142.17      4.16 o 
   5   5   0      117.89      119.83      3.07 o 
   6   5   0        0.30        0.38      2.81 o 
   7   5   0       31.93       33.18      3.08 o 
   8   5   0        6.84        4.57      3.37 o 
   1   6   0      373.80      367.40     12.09 o 
   2   6   0      543.26      554.22      8.51 o 
   3   6   0      458.73      466.61     20.71 o 
   4   6   0      166.84      186.08     10.19 o 
   5   6   0        1.92        3.16      2.50 o 
   6   6   0      215.72      218.83      7.23 o 
   7   6   0        5.34        7.80      2.74 o 
   1   7   0        4.36        3.14      3.72 o 
   2   7   0      107.94      108.31      4.52 o 
   3   7   0        1.05        0.42      3.40 o 
   4   7   0       25.33       24.55      3.71 o 
   5   7   0       11.68       11.50      2.48 o 
   6   7   0        0.05       -0.04      2.81 o 
   7   7   0        4.29        1.92      3.01 o 
   0   8   0      598.50      615.70      8.56 o 
   1   8   0        6.45        6.70      5.34 o 
   2   8   0      320.49      318.80      5.83 o 
   3   8   0      144.06      146.19      4.14 o 
   4   8   0       26.88       25.37      3.80 o 
   5   8   0       10.59        9.70      3.37 o 
   6   8   0      179.37      184.20      3.55 o 
   7   8   0       14.44       13.65      3.22 o 
   1   9   0       77.85       83.44      5.89 o 
   2   9   0        1.01        3.17      3.86 o 
   3   9   0       51.03       54.69      2.95 o 
   4   9   0        2.48        2.50      3.40 o 
   5   9   0       14.09       17.25      3.65 o 
   6   9   0        0.05       -2.13      3.64 o 
   7   9   0        3.20        2.24      3.40 o 
   0  10   0      187.89      185.39      6.15 o 
   1  10   0       52.94       47.24      5.37 o 
   2  10   0      140.94      146.77      7.85 o 
   3  10   0       27.87       28.80      2.99 o 
   4  10   0      151.85      160.32      4.54 o 
   5  10   0       10.19        9.92      3.92 o 
   6  10   0        0.04       -0.17      4.03 o 
   1  11   0        2.25        4.33      3.51 o 
   2  11   0       62.26       63.94      6.09 o 
   3  11   0       15.80       15.33      2.93 o 
   4  11   0       52.75       53.66      3.20 o 
   5  11   0       13.11       12.43      3.22 o 
   6  11   0        1.29        0.12      3.42 o 
   0  12   0      369.39      366.20      7.51 o 
   1  12   0      236.24      225.55      5.67 o 
   2  12   0        9.66       12.76      5.33 o 
   3  12   0       84.58       86.39      3.39 o 
   4  12   0       17.32       16.78      3.25 o 
   5  12   0       41.53       44.60      3.29 o 
   1  13   0       37.90       36.06      4.30 o 
   2  13   0        9.08        7.17      5.54 o 
   3  13   0       63.26       54.49      4.15 o 
   4  13   0        3.30        2.33      3.59 o 
   5  13   0       66.58       56.78      3.68 o 
   0  14   0        4.87       15.19      5.67 o 
   1  14   0       14.93       10.30      4.00 o 
   2  14   0       65.44       56.34      4.34 o 
   3  14   0        1.45        2.27      4.16 o 
   4  14   0       12.29       11.70      3.73 o 
   1  15   0        1.00        2.16      4.21 o 
   2  15   0        2.60       -0.78      4.43 o 
   3  15   0        1.23       -0.16      4.58 o 
   0  16   0       18.52       19.91      6.70 o 
   1  16   0        1.46        2.77      4.65 o 
  -8   1   1        0.52        1.74      3.15 o 
  -7   1   1       10.44       11.10      3.64 o 
  -6   1   1      268.25      279.52      7.56 o 
  -5   1   1      951.30      907.43     24.05 o 
  -4   1   1     1023.17      938.00     18.89 o 
  -3   1   1      137.85      143.93      5.37 o 
  -2   1   1      169.89      185.56      4.70 o 
   1   1   1     2034.68     1557.81    472.67 o 
   2   1   1      162.17      135.91      2.82 o 
   3   1   1       70.52       70.94      2.44 o 
   4   1   1     2604.64     2457.03     58.69 o 
   5   1   1       60.54       63.00      2.24 o 
   6   1   1       38.98       38.27      2.11 o 
   7   1   1        3.26        0.66      2.53 o 
   8   1   1      123.52      128.31      3.32 o 
  -8   2   1       67.14       64.39      3.51 o 
  -7   2   1       15.02       13.11      3.19 o 
  -6   2   1      563.73      553.85     14.16 o 
  -5   2   1       10.67       10.31      2.48 o 
  -4   2   1     1127.46     1093.90     22.50 o 
  -3   2   1      601.45      582.52     17.98 o 
  -2   2   1       41.03       43.81      5.76 o 
  -1   2   1      131.37      119.09      9.85 o 
   1   2   1     2875.64     2295.35    397.98 o 
   2   2   1      144.73      139.80      3.35 o 
   3   2   1     2220.09     2166.14     58.09 o 
   4   2   1      214.40      206.11      4.20 o 
   5   2   1      155.16      144.83      3.43 o 
   6   2   1        0.06        0.17      2.52 o 
   7   2   1        2.38        1.15      2.98 o 
   8   2   1       37.15       33.50      3.25 o 
  -8   3   1       67.44       67.55      4.05 o 
  -7   3   1        8.95        8.62      2.34 o 
  -6   3   1      304.44      298.29      7.26 o 
  -5   3   1      229.39      214.40      9.07 o 
  -4   3   1      272.65      281.61     10.74 o 
  -3   3   1      250.40      237.84     15.69 o 
   0   3   1        5.39        7.91      4.92 o 
   1   3   1      976.40      943.58     71.13 o 
   2   3   1      600.35      600.52     15.45 o 
   3   3   1      201.54      223.28      5.37 o 
   4   3   1      495.47      479.89     18.36 o 
   5   3   1      379.13      387.90      8.92 o 
   6   3   1      249.63      246.93      5.83 o 
   7   3   1      185.95      171.94      6.19 o 
   8   3   1        3.38        2.70      3.27 o 
  -8   4   1       28.90       26.81      3.92 o 
  -7   4   1        2.87        4.74      2.65 o 
  -6   4   1       43.65       44.71      2.80 o 
  -5   4   1       22.02       21.50      2.48 o 
  -4   4   1       24.84       26.93      4.70 o 
  -3   4   1       31.47       26.14      2.84 o 
  -2   4   1       24.41       31.90      5.81 o 
  -1   4   1      121.59      124.80      5.93 o 
   0   4   1        6.26        3.85      5.37 o 
   1   4   1       17.99       11.80      5.33 o 
   2   4   1      292.96      257.03     33.95 o 
   3   4   1       46.49       49.77      3.07 o 
   4   4   1      134.21      130.82      2.72 o 
   5   4   1       22.13       22.38      3.01 o 
   6   4   1       45.11       47.61      2.91 o 
   7   4   1       20.00       19.67      2.71 o 
   8   4   1       14.93       13.22      3.13 o 
  -8   5   1        3.27        5.72      3.99 o 
  -7   5   1       43.88       42.81      3.11 o 
  -6   5   1      163.14      164.09      4.88 o 
  -5   5   1       20.71       21.08      2.76 o 
  -4   5   1        0.00        0.86      2.60 o 
  -3   5   1       12.86        6.96      5.42 o 
  -2   5   1     1725.96     1772.82     23.82 o 
  -1   5   1      215.60      235.02      6.15 o 
   0   5   1     2404.40     2311.47     18.64 o 
   1   5   1        8.37        6.62      5.34 o 
   2   5   1        9.80       23.91      3.77 o 
   3   5   1      104.92      113.13      2.86 o 
   4   5   1      886.74      945.66     27.33 o 
   5   5   1       19.62       21.23      3.06 o 
   6   5   1       57.75       60.78      2.74 o 
   7   5   1       10.52       11.15      2.99 o 
  -8   6   1        1.62        0.96      3.34 o 
  -7   6   1        0.14        0.36      2.47 o 
  -6   6   1        0.00       -1.64      2.77 o 
  -5   6   1       70.20       77.51      3.43 o 
  -4   6   1        1.76        3.14      3.40 o 
  -3   6   1      315.91      348.50      8.10 o 
  -2   6   1      347.42      384.74      5.82 o 
  -1   6   1      615.55      748.85     24.61 o 
   0   6   1      328.01      339.49      8.17 o 
   1   6   1        4.09        2.11      5.36 o 
   2   6   1       57.38       60.71      3.63 o 
   3   6   1      318.54      307.42     42.17 o 
   4   6   1        0.59       -0.22      2.99 o 
   5   6   1      178.92      181.26      7.83 o 
   6   6   1        0.00        0.84      2.94 o 
   7   6   1        7.90        8.39      2.85 o 
  -7   7   1        5.38        6.94      2.86 o 
  -6   7   1       60.32       57.82      3.03 o 
  -5   7   1       60.89       60.47      4.65 o 
  -4   7   1      119.22      124.79      9.19 o 
  -3   7   1       95.85       92.56      4.19 o 
  -2   7   1      796.81      825.90     22.65 o 
  -1   7   1      195.56      233.85      8.25 o 
   0   7   1       17.03        8.03      5.41 o 
   1   7   1     1403.80     1491.55     11.35 o 
   2   7   1     1228.83     1256.63     60.94 o 
   3   7   1      369.55      371.26     23.97 o 
   4   7   1       12.01        8.47      2.88 o 
   5   7   1        4.00        3.06      2.53 o 
   6   7   1      194.52      197.63      4.23 o 
   7   7   1        7.31        7.15      3.14 o 
  -7   8   1        9.45       10.53      3.31 o 
  -6   8   1        8.99       10.28      3.64 o 
  -5   8   1        6.92        9.88      3.48 o 
  -4   8   1      107.59      110.33      4.31 o 
  -3   8   1       33.71       44.67      4.08 o 
  -2   8   1      259.38      279.93     10.02 o 
  -1   8   1        0.64        5.39      6.07 o 
   0   8   1      251.96      271.05      7.01 o 
   1   8   1        4.50        4.24      4.84 o 
   2   8   1       15.03       16.32      3.37 o 
   3   8   1       35.20       37.40      3.45 o 
   4   8   1       11.89        8.95      3.64 o 
   5   8   1        0.17        2.55      2.88 o 
   6   8   1       59.65       58.88      2.82 o 
   7   8   1        4.37        3.19      3.45 o 
  -7   9   1       30.81       29.76      4.16 o 
  -6   9   1       37.09       39.78      4.00 o 
  -5   9   1        7.58        7.71      2.83 o 
  -4   9   1      101.43      100.50      3.19 o 
  -3   9   1       23.66       23.04      3.70 o 
  -2   9   1       98.14       95.74      4.49 o 
  -1   9   1        2.34        1.83      5.41 o 
   0   9   1      701.54      711.43      9.95 o 
   1   9   1       87.55       80.84      5.57 o 
   2   9   1        6.41        4.30      5.60 o 
   3   9   1       38.64       36.55      3.62 o 
   4   9   1      308.34      314.57      7.10 o 
   5   9   1        5.27        6.59      2.85 o 
   6   9   1       47.42       53.08      3.40 o 
  -6  10   1        0.71        0.98      3.16 o 
  -5  10   1        0.54        1.73      3.29 o 
  -4  10   1        4.58        1.66      3.09 o 
  -3  10   1        6.75        8.51      3.69 o 
  -2  10   1       15.11       15.65      3.85 o 
  -1  10   1        0.63        2.05      6.50 o 
   0  10   1       68.62       66.50      5.53 o 
   1  10   1       12.38       12.50      5.78 o 
   2  10   1       83.22       80.52      5.32 o 
   3  10   1        5.07        4.45      3.23 o 
   4  10   1      100.76      101.69      3.73 o 
   5  10   1        0.47        1.46      3.82 o 
   6  10   1       28.22       28.65      3.05 o 
  -6  11   1        6.31        7.08      3.28 o 
  -5  11   1       28.21       27.81      3.39 o 
  -4  11   1       78.61       79.54      3.40 o 
  -3  11   1        5.26        3.10      4.40 o 
  -2  11   1       66.91       65.71     32.01 o 
  -1  11   1       17.46       21.91      6.72 o 
   0  11   1      118.11      118.71      6.07 o 
   1  11   1        2.25        2.79      3.50 o 
   2  11   1       91.40       95.80      3.94 o 
   3  11   1       16.13       15.72      2.82 o 
   4  11   1      108.99      110.60      3.93 o 
   5  11   1       13.84       12.51      3.71 o 
   6  11   1        0.38        1.68      4.06 o 
  -5  12   1        0.72       -0.05      3.50 o 
  -4  12   1        2.47        1.86      3.08 o 
  -3  12   1        0.47       -0.99      4.20 o 
  -2  12   1       12.18       12.11      6.68 o 
  -1  12   1       14.68       14.30      6.08 o 
   0  12   1        8.92        9.65      3.81 o 
   1  12   1        2.82        1.77      3.75 o 
   2  12   1        0.18       -0.04      2.81 o 
   3  12   1       13.95       11.12      3.14 o 
   4  12   1        0.30        0.54      3.15 o 
   5  12   1        0.86        1.25      3.05 o 
  -5  13   1       34.18       35.50      3.67 o 
  -4  13   1       26.32       28.04      3.70 o 
  -3  13   1        3.39        5.15      3.92 o 
  -2  13   1       27.96       28.92      6.56 o 
  -1  13   1       49.80       55.07      6.70 o 
   0  13   1       44.02       45.87      4.04 o 
   1  13   1       25.53       21.97      4.13 o 
   2  13   1       98.86      100.78      3.51 o 
   3  13   1       28.20       27.49      3.28 o 
   4  13   1       10.05       13.07      3.31 o 
  -4  14   1        0.44        0.09      3.30 o 
  -3  14   1        2.32        2.27      4.35 o 
  -2  14   1       14.98       15.67      6.62 o 
  -1  14   1       22.25       20.92      4.24 o 
   0  14   1       20.06       19.58      4.27 o 
   1  14   1        9.75       11.15      4.02 o 
   2  14   1        1.64        1.22      3.31 o 
   3  14   1        9.98       10.74      3.33 o 
   4  14   1       18.36       20.26      3.59 o 
  -3  15   1       14.90       14.13      7.07 o 
  -2  15   1       14.87       14.39      6.66 o 
  -1  15   1        0.52        0.93      4.46 o 
   0  15   1       70.21       74.83      4.66 o 
   1  15   1        0.72        3.26      4.97 o 
   2  15   1        0.88        1.50      3.79 o 
   3  15   1        8.58        9.28      3.71 o 
  -1  16   1        6.12        4.24      4.85 o 
   0  16   1        0.41        0.60      4.81 o 
   1  16   1        0.55        0.35      5.25 o 
  -8   0   2        0.05        2.41      5.66 o 
  -7   0   2      107.17      104.69      4.20 o 
  -6   0   2       32.88       35.37      5.13 o 
  -5   0   2       77.75       67.37      5.05 o 
  -4   0   2      615.27      507.87      6.72 o 
  -3   0   2     3618.91     3158.19     14.95 o 
   1   0   2     5450.84     5292.10     82.88 o 
   2   0   2       37.60       61.58      3.97 o 
   3   0   2     1746.81     1774.42     66.38 o 
   4   0   2     2417.01     2329.92    113.84 o 
   5   0   2       13.41       16.71      2.76 o 
   6   0   2        0.15       -0.30      2.59 o 
   7   0   2        8.03       10.73      3.37 o 
   8   0   2       92.92       93.84      5.44 o 
  -8   1   2       68.61       73.90      4.20 o 
  -7   1   2       39.72       37.81      4.61 o 
  -6   1   2      262.04      262.22     10.04 o 
  -5   1   2       59.71       52.80      3.61 o 
  -4   1   2      539.36      519.13     13.83 o 
  -3   1   2      248.29      238.65      4.47 o 
  -2   1   2     1157.90     1100.22     11.66 o 
   1   1   2     4061.50     4062.55     52.54 o 
   2   1   2      300.55      309.24      4.70 o 
   3   1   2      145.96      153.23      3.26 o 
   4   1   2       32.79       37.15      2.28 o 
   5   1   2        9.14        9.98      2.12 o 
   6   1   2       43.16       43.36      2.29 o 
   7   1   2        4.54        3.42      2.15 o 
   8   1   2       14.58       13.69      3.30 o 
  -8   2   2       76.53       78.79      3.71 o 
  -7   2   2       38.55       39.94      3.78 o 
  -6   2   2       14.36       13.06      3.49 o 
  -5   2   2      235.13      225.01      9.05 o 
  -4   2   2      159.60      162.26      3.37 o 
  -3   2   2       11.12       12.19      3.37 o 
  -2   2   2     3949.49     3644.74     20.95 o 
   0   2   2     1328.78     1252.97     38.80 o 
   1   2   2      661.80      676.05     12.17 o 
   2   2   2     4597.72     4289.79    107.76 o 
   3   2   2       14.66       23.17      2.53 o 
   4   2   2       60.94       54.30      2.09 o 
   5   2   2      205.03      199.59      5.87 o 
   6   2   2      216.72      210.66      6.95 o 
   7   2   2       38.06       35.80      2.88 o 
   8   2   2       17.16       18.55      3.32 o 
  -8   3   2       10.95       13.91      3.89 o 
  -7   3   2        8.32        6.25      2.98 o 
  -6   3   2       43.19       45.27      3.49 o 
  -5   3   2       14.20       18.54      2.37 o 
  -4   3   2       13.83        7.84      5.17 o 
  -3   3   2      318.49      294.01      7.02 o 
  -2   3   2      106.56       95.47      4.86 o 
   0   3   2       65.65       49.22      4.15 o 
   1   3   2      782.78      816.73     24.73 o 
   2   3   2        0.19        1.46      2.27 o 
   3   3   2       34.11       27.65      2.20 o 
   4   3   2       12.77       12.50      2.10 o 
   5   3   2       34.18       30.83      2.33 o 
   6   3   2        7.03        7.04      2.54 o 
   7   3   2       82.51       79.62      3.06 o 
   8   3   2       30.72       26.78      3.29 o 
  -8   4   2       35.95       35.47      4.01 o 
  -7   4   2       74.84       82.16      8.19 o 
  -6   4   2       86.72       90.56      3.33 o 
  -5   4   2      396.34      393.62     13.20 o 
  -4   4   2        0.18        2.98      2.50 o 
  -3   4   2      483.83      548.00      8.51 o 
  -2   4   2     2801.12     2802.24    151.19 o 
   0   4   2        5.51        5.89      2.79 o 
   1   4   2       96.67       91.89      3.22 o 
   2   4   2     1547.26     1534.45     39.59 o 
   3   4   2        1.84        2.40      2.70 o 
   4   4   2      561.29      547.17     10.60 o 
   5   4   2        0.66       -0.45      2.98 o 
   6   4   2        1.72        0.76      2.47 o 
   7   4   2        0.30       -1.82      2.96 o 
  -8   5   2        0.26       -1.28      4.10 o 
  -7   5   2        5.27        5.22      3.24 o 
  -6   5   2        2.94        8.10      3.48 o 
  -5   5   2       55.36       61.44      3.91 o 
  -4   5   2       30.50       31.62      3.29 o 
  -3   5   2       67.67       64.82      5.15 o 
  -2   5   2        9.26        5.49      4.39 o 
  -1   5   2      109.28      113.57      8.75 o 
   0   5   2       22.77       30.78      3.48 o 
   1   5   2       10.11        5.89      2.54 o 
   2   5   2      301.03      300.10     10.91 o 
   3   5   2       32.29       29.49      2.90 o 
   4   5   2       91.08       96.14      3.23 o 
   5   5   2       29.06       25.87      2.47 o 
   6   5   2        3.24        2.50      2.96 o 
   7   5   2        6.46        5.38      2.82 o 
  -8   6   2        0.02       -0.57      3.91 o 
  -7   6   2      111.84      113.27      5.64 o 
  -6   6   2       90.81       85.69     25.25 o 
  -5   6   2       61.74       65.16      3.54 o 
  -4   6   2       89.64       90.57      3.09 o 
  -3   6   2       12.87       11.81      4.37 o 
  -2   6   2      380.59      396.33      6.80 o 
  -1   6   2      226.74      253.73     12.50 o 
   0   6   2      638.94      582.32     10.21 o 
   1   6   2       39.55       36.64      3.12 o 
   2   6   2      661.50      633.51     17.64 o 
   3   6   2       55.92       52.76      2.93 o 
   4   6   2      112.48      120.39      3.30 o 
   5   6   2        0.02        0.32      2.98 o 
   6   6   2       73.81       72.02      3.53 o 
   7   6   2       19.06       21.08      2.91 o 
  -7   7   2        0.00        2.14      3.09 o 
  -6   7   2       29.13       30.89      3.56 o 
  -5   7   2       39.15       38.80      3.44 o 
  -4   7   2       24.88       32.85      3.59 o 
  -3   7   2        2.05        1.24      3.93 o 
  -2   7   2        0.02       -0.12      4.52 o 
  -1   7   2        4.24        4.15      3.81 o 
   0   7   2      160.04      160.63      4.73 o 
   1   7   2        7.62        8.10      2.90 o 
   2   7   2       15.39       17.57      2.81 o 
   3   7   2        1.74        3.73      2.83 o 
   4   7   2        7.97        7.51      2.93 o 
   5   7   2       18.17       18.42      2.93 o 
   6   7   2       25.14       24.58      2.90 o 
   7   7   2        7.46        7.72      2.66 o 
  -7   8   2        0.00        0.97      3.83 o 
  -6   8   2        4.94        4.96      3.62 o 
  -5   8   2       98.05      100.36      3.06 o 
  -4   8   2       52.40       57.16      4.12 o 
  -3   8   2      125.20      133.30      5.02 o 
  -2   8   2      371.98      356.28      6.50 o 
  -1   8   2        6.50       10.23      3.85 o 
   0   8   2      504.27      346.22    161.64 o 
   1   8   2      238.22      226.52      4.19 o 
   2   8   2       74.02       64.04     17.42 o 
   3   8   2        1.36        3.58      2.87 o 
   4   8   2      141.67      138.65      3.32 o 
   5   8   2        0.03        0.00      2.98 o 
   6   8   2      115.96      117.70      3.39 o 
   7   8   2        0.53       -0.51      3.40 o 
  -7   9   2       12.68       13.11      3.05 o 
  -6   9   2       11.20       11.70      3.18 o 
  -5   9   2       38.63       38.18      3.37 o 
  -4   9   2       51.01       54.21      4.23 o 
  -3   9   2      181.98      184.73      5.05 o 
  -2   9   2       54.55       52.22      4.02 o 
  -1   9   2       16.19       17.92      3.92 o 
   0   9   2      193.86      186.50      7.46 o 
   1   9   2       29.52       25.73      3.41 o 
   2   9   2      242.44      236.46      6.75 o 
   3   9   2       84.10       70.49      8.62 o 
   4   9   2      156.93      159.51      3.29 o 
   5   9   2        6.25        5.24      2.93 o 
   6   9   2       21.07       22.31      3.11 o 
  -6  10   2       23.90       23.86      3.44 o 
  -5  10   2       13.74       12.41      3.14 o 
  -4  10   2       30.57       34.27      4.04 o 
  -3  10   2       37.24       37.21      4.80 o 
  -2  10   2       75.64       78.03      4.31 o 
  -1  10   2       63.26       67.26      4.27 o 
   0  10   2      375.79      366.10      8.65 o 
   1  10   2       35.32       33.87      3.59 o 
   2  10   2       11.12        9.25      3.33 o 
   3  10   2       49.89       47.52      3.70 o 
   4  10   2      172.19      182.37      3.34 o 
   5  10   2       54.91       58.63      3.02 o 
   6  10   2       11.19        8.72      3.30 o 
  -6  11   2        1.85        1.69      3.66 o 
  -5  11   2       34.31       34.76      3.46 o 
  -4  11   2       10.27       11.40      4.57 o 
  -3  11   2      133.09      136.13      5.39 o 
  -2  11   2       27.94       30.36      4.08 o 
  -1  11   2       45.63       34.90     11.68 o 
   0  11   2       25.93       20.72      7.17 o 
   1  11   2       17.97       15.87      3.75 o 
   2  11   2      148.98      137.69      4.98 o 
   3  11   2       23.50       22.64      3.51 o 
   4  11   2      146.76      145.44      4.14 o 
   5  11   2       18.42       19.55      3.19 o 
  -5  12   2        1.74        1.87      3.42 o 
  -4  12   2       13.21       13.69      4.37 o 
  -3  12   2       19.41       17.44      4.09 o 
  -2  12   2      146.75      147.06      9.11 o 
  -1  12   2      112.47      125.04      8.15 o 
   0  12   2        2.24       -1.18      6.86 o 
   1  12   2       65.97       61.28      4.04 o 
   2  12   2      116.56      124.23      4.23 o 
   3  12   2       78.46       74.00      4.03 o 
   4  12   2       68.88       62.78      4.11 o 
   5  12   2        4.40        3.73      4.06 o 
  -5  13   2        1.25        1.37      3.68 o 
  -4  13   2        1.19       -0.25      4.89 o 
  -3  13   2       13.34       14.11      4.26 o 
  -2  13   2       18.68       19.14      4.09 o 
  -1  13   2      101.83       94.58      7.69 o 
   0  13   2        9.47        8.43      6.45 o 
   1  13   2       24.11       18.01      3.72 o 
   2  13   2        4.98        4.29      3.15 o 
   3  13   2        4.83        5.82      3.44 o 
   4  13   2        0.03       -0.71      4.05 o 
  -4  14   2       41.44       42.69      3.61 o 
  -3  14   2        0.40        1.91      4.30 o 
  -2  14   2        9.99        9.94      4.12 o 
  -1  14   2       11.41       13.84      7.27 o 
   0  14   2        9.46        9.67      6.44 o 
   1  14   2       18.77       14.44      3.50 o 
   2  14   2       57.54       51.71      3.47 o 
   3  14   2        7.84        5.63      3.34 o 
  -3  15   2        1.61        1.66      4.86 o 
  -2  15   2        0.43        1.31      7.97 o 
  -1  15   2        0.55        0.93      7.90 o 
   0  15   2        1.67       -0.33      4.33 o 
   1  15   2        1.96        1.63      3.62 o 
   2  15   2        1.61        1.45      3.84 o 
  -1  16   2        0.61        0.73      5.26 o 
   0  16   2       20.67       17.28      3.97 o 
  -8   1   3        5.00        6.07      3.66 o 
  -7   1   3      350.71      353.05      4.74 o 
  -6   1   3        0.06        1.30      3.59 o 
  -5   1   3      161.18      157.64      5.14 o 
  -4   1   3      723.67      676.20     12.19 o 
  -3   1   3     2369.74     2186.86     13.28 o 
  -1   1   3       47.02       46.42      5.25 o 
   0   1   3      225.58      221.83      4.16 o 
   1   1   3      941.53      943.02      4.95 o 
   2   1   3     2022.82     2006.64     29.47 o 
   3   1   3       28.90       27.27      2.24 o 
   4   1   3       51.73       46.83      2.32 o 
   5   1   3        1.17        0.25      1.91 o 
   6   1   3      183.42      178.70      5.56 o 
   7   1   3       36.00       36.88      2.25 o 
   8   1   3       35.70       30.46      2.60 o 
  -8   2   3       37.40       46.24      3.56 o 
  -7   2   3       81.28       86.66      3.42 o 
  -6   2   3      132.67      131.26      3.88 o 
  -5   2   3        3.50        4.05      3.34 o 
  -4   2   3      202.03      190.08      3.81 o 
  -3   2   3      210.15      210.78      6.35 o 
  -2   2   3      231.54      218.91      7.47 o 
  -1   2   3      657.19      673.99     12.83 o 
   0   2   3      126.87      127.64      3.47 o 
   1   2   3      460.51      480.38      5.65 o 
   2   2   3       45.69       45.47      2.23 o 
   3   2   3      763.04      745.79     17.01 o 
   4   2   3       13.69       14.33      1.90 o 
   5   2   3      365.75      356.80     11.09 o 
   6   2   3       11.44        9.39      2.01 o 
   7   2   3       59.55       58.96      2.50 o 
  -8   3   3       35.09       36.56      3.92 o 
  -7   3   3       52.33       57.90      4.94 o 
  -6   3   3        1.63        3.52      3.37 o 
  -5   3   3      327.74      316.37     22.11 o 
  -4   3   3      343.21      335.53      6.68 o 
  -3   3   3        9.33        8.18      5.26 o 
  -2   3   3      418.70      414.52      9.64 o 
  -1   3   3     1314.48     1239.99     22.43 o 
   0   3   3      233.90      231.16      3.95 o 
   1   3   3       30.99       37.09      2.50 o 
   2   3   3     1408.23     1400.38     33.91 o 
   3   3   3      296.16      316.72      7.95 o 
   4   3   3       56.97       48.99      2.50 o 
   5   3   3        0.56        0.16      2.16 o 
   6   3   3      297.89      297.59     10.98 o 
   7   3   3        2.50        2.74      3.12 o 
  -8   4   3        1.02        0.72      3.24 o 
  -7   4   3       20.46       21.46      3.44 o 
  -6   4   3       19.39       17.47      3.18 o 
  -5   4   3      119.48      121.13      8.44 o 
  -4   4   3       19.65       19.26      4.99 o 
  -3   4   3       49.99       51.30      5.75 o 
  -2   4   3        6.55       10.48      7.34 o 
  -1   4   3       48.29       52.07      4.24 o 
   0   4   3       31.20       22.12      3.36 o 
   1   4   3        3.62        1.31      2.91 o 
   2   4   3       85.16       99.40      3.08 o 
   3   4   3      292.71      286.21      7.03 o 
   4   4   3      121.61      119.91      4.49 o 
   5   4   3      144.75      139.51      4.68 o 
   6   4   3       26.98       26.08      3.08 o 
   7   4   3       13.93       18.73      3.08 o 
  -8   5   3       13.58       12.38      3.95 o 
  -7   5   3       28.60       27.21      3.40 o 
  -6   5   3       15.08       15.77      3.42 o 
  -5   5   3      123.01      123.26      9.88 o 
  -4   5   3       78.57       75.02      6.27 o 
  -3   5   3      350.13      365.05     23.71 o 
  -2   5   3      699.97      759.94     14.68 o 
  -1   5   3      634.68      631.81      8.26 o 
   0   5   3       60.95       49.55      3.24 o 
   1   5   3      233.18      246.12      4.76 o 
   2   5   3      567.76      543.24     12.59 o 
   3   5   3      694.36      690.58     12.67 o 
   4   5   3      393.99      404.48      7.71 o 
   5   5   3        1.00        1.03      2.53 o 
   6   5   3        0.07        1.08      3.04 o 
   7   5   3       16.18       20.63      3.00 o 
  -8   6   3        0.02       -0.52      3.84 o 
  -7   6   3        0.40       -1.62      3.68 o 
  -6   6   3        4.19        6.84      3.36 o 
  -5   6   3        2.62        2.62      2.66 o 
  -4   6   3       38.78       39.56      4.00 o 
  -3   6   3      132.28      126.94      8.36 o 
  -2   6   3      286.98      298.18     17.86 o 
  -1   6   3      128.59      130.96      4.48 o 
   0   6   3      513.82      570.67      6.13 o 
   1   6   3      110.54      111.40      3.35 o 
   2   6   3      242.85      260.82      5.04 o 
   3   6   3        0.60        0.48      2.26 o 
   4   6   3        0.03        0.85      3.07 o 
   5   6   3        1.64        0.58      2.83 o 
   6   6   3        3.11        2.96      2.56 o 
   7   6   3        1.01        1.51      2.76 o 
  -7   7   3       19.85       17.21      3.95 o 
  -6   7   3        0.46        2.77      2.82 o 
  -5   7   3       20.54       19.45      2.36 o 
  -4   7   3      200.72      218.31     17.89 o 
  -3   7   3      421.34      416.04     22.75 o 
  -2   7   3       99.25       88.16      5.75 o 
  -1   7   3      162.80      177.82      6.67 o 
   0   7   3      225.66      209.28      4.31 o 
   1   7   3       58.31       66.00      3.05 o 
   2   7   3      747.70      777.67     20.68 o 
   3   7   3      389.82      406.16      7.97 o 
   4   7   3       16.05       14.03      3.10 o 
   5   7   3        0.14        0.82      3.00 o 
   6   7   3       61.64       59.20      2.73 o 
   7   7   3        0.17        1.50      3.28 o 
  -7   8   3       16.34       13.32      3.78 o 
  -6   8   3       42.80       45.08      2.86 o 
  -5   8   3       65.47       69.69      3.30 o 
  -4   8   3       57.12       59.86      4.45 o 
  -3   8   3       65.30       59.79      4.60 o 
  -2   8   3        0.00        0.11      3.17 o 
  -1   8   3       30.07       23.93      4.37 o 
   0   8   3        0.70        0.40      3.18 o 
   1   8   3        4.06        5.40      2.78 o 
   2   8   3        1.48       -0.29      3.02 o 
   3   8   3        5.76        4.21      2.82 o 
   4   8   3        1.78       -0.02      2.64 o 
   5   8   3       22.63       27.17      3.11 o 
   6   8   3        0.60        1.16      3.29 o 
  -7   9   3       15.15       18.42      4.18 o 
  -6   9   3        5.88        5.67      3.15 o 
  -5   9   3      101.37      100.80      4.55 o 
  -4   9   3      258.36      275.63     18.12 o 
  -3   9   3        0.12        1.18      4.74 o 
  -2   9   3       46.36       48.30      4.45 o 
  -1   9   3      180.38      168.11      7.08 o 
   0   9   3      660.85      625.61     14.09 o 
   1   9   3       98.40       90.51      3.37 o 
   2   9   3       90.93       96.84      5.54 o 
   3   9   3        0.82        1.05      2.82 o 
   4   9   3       60.81       63.90      2.95 o 
   5   9   3        2.33        2.59      3.07 o 
   6   9   3       42.94       43.43      2.98 o 
  -6  10   3       17.72       15.95      3.39 o 
  -5  10   3       10.59        9.67      2.86 o 
  -4  10   3       40.71       35.56      4.72 o 
  -3  10   3      142.21      133.30      5.47 o 
  -2  10   3       11.03        6.05      4.36 o 
  -1  10   3      118.41      113.50      4.75 o 
   0  10   3      160.04      170.12      4.13 o 
   1  10   3       72.88       71.32      3.21 o 
   2  10   3      287.52      291.33      9.85 o 
   3  10   3        0.33        0.69      2.86 o 
   4  10   3      213.55      222.03      3.51 o 
   5  10   3        1.25        0.69      2.98 o 
   6  10   3       51.71       51.62      3.52 o 
  -6  11   3       23.68       25.00      3.65 o 
  -5  11   3        0.01        0.44      3.43 o 
  -4  11   3        0.02        0.39      4.78 o 
  -3  11   3       55.76       54.60      4.41 o 
  -2  11   3      302.62      292.60     12.94 o 
  -1  11   3       35.95       38.60      4.47 o 
   0  11   3       23.06       23.21      3.63 o 
   1  11   3       43.67       43.55      3.24 o 
   2  11   3      266.52      268.55     11.38 o 
   3  11   3        1.53        2.41      2.58 o 
   4  11   3       54.20       55.17      2.96 o 
   5  11   3        0.39        1.67      3.13 o 
  -5  12   3        0.01       -0.22      3.73 o 
  -4  12   3        7.98        7.32      5.03 o 
  -3  12   3       20.49       16.08      4.05 o 
  -2  12   3       10.37        9.82      4.08 o 
  -1  12   3       20.08       17.30      4.33 o 
   0  12   3        0.16       -0.83      3.49 o 
   1  12   3        3.33        2.94      3.26 o 
   2  12   3       30.32       31.52      4.01 o 
   3  12   3       37.52       32.98      3.16 o 
   4  12   3       14.95       16.25      3.28 o 
   5  12   3       14.59        9.25      3.30 o 
  -5  13   3       10.89       12.55      3.84 o 
  -4  13   3        1.87       -1.44      4.49 o 
  -3  13   3        6.29        6.96      4.49 o 
  -2  13   3      111.49      108.95      4.74 o 
  -1  13   3       93.71       91.33      4.67 o 
   0  13   3        2.32        3.88      3.39 o 
   1  13   3        8.89        6.71      4.43 o 
   2  13   3       44.10       48.17      4.05 o 
   3  13   3       10.81       12.10      3.77 o 
   4  13   3       13.57       11.99      4.13 o 
  -4  14   3        3.86        4.54      4.72 o 
  -3  14   3        8.54        7.72      4.67 o 
  -2  14   3        0.73        0.70      4.87 o 
  -1  14   3        2.35        1.78      4.16 o 
   0  14   3        4.14        1.85      5.52 o 
   1  14   3       12.24       12.11      4.87 o 
   2  14   3       24.21       22.89      4.98 o 
   3  14   3        2.75        0.79      4.30 o 
  -3  15   3       28.40       27.50      5.70 o 
  -2  15   3        8.96        7.26      5.10 o 
  -1  15   3        1.08        1.05      6.45 o 
   0  15   3       47.41       49.10      6.04 o 
   1  15   3       17.15       18.19      4.97 o 
   2  15   3        0.00        0.07      4.79 o 
  -8   0   4       29.42       30.96      5.74 o 
  -7   0   4      324.10      326.07      6.62 o 
  -6   0   4       41.26       41.60      4.96 o 
  -5   0   4       10.83        9.42      4.63 o 
  -4   0   4      378.38      355.22      6.15 o 
  -1   0   4        3.68       17.59      5.51 o 
   0   0   4     2862.57     2853.53     26.49 o 
   1   0   4     3828.15     3820.47     51.36 o 
   2   0   4      289.99      319.82      6.25 o 
   3   0   4        6.71        1.44      3.20 o 
   4   0   4        0.01        1.11      3.21 o 
   5   0   4       82.35       79.46      5.46 o 
   6   0   4      416.88      412.14     29.11 o 
   7   0   4        0.40        0.10      3.08 o 
  -8   1   4       25.50       29.78      3.89 o 
  -7   1   4        4.37        2.40      3.50 o 
  -6   1   4      118.21      117.62      3.41 o 
  -5   1   4       65.51       72.49      3.54 o 
  -4   1   4      218.19      200.25      3.37 o 
  -3   1   4        6.89        6.41      4.61 o 
  -1   1   4      724.08      672.10      7.04 o 
   0   1   4       87.72       78.11      3.16 o 
   1   1   4      737.45      739.55      4.32 o 
   2   1   4       47.96       50.48      2.53 o 
   3   1   4       12.40       12.97      1.95 o 
   4   1   4       13.70       14.45      2.07 o 
   5   1   4        7.48        6.92      2.24 o 
   6   1   4        2.29        2.31      2.38 o 
   7   1   4       17.69       17.13      2.41 o 
  -8   2   4       17.68       15.07      4.09 o 
  -7   2   4       37.25       41.23      3.03 o 
  -6   2   4       10.02       10.04      3.49 o 
  -5   2   4       55.33       50.52      3.51 o 
  -4   2   4        5.03        8.25      4.45 o 
  -3   2   4     2514.70     2396.51     14.32 o 
  -1   2   4     1115.54     1129.26     28.56 o 
   0   2   4      341.57      302.31      4.04 o 
   1   2   4     2077.02     2095.34     22.22 o 
   2   2   4      510.30      506.70      6.26 o 
   3   2   4      373.18      379.04      7.05 o 
   4   2   4       65.69       70.58      2.28 o 
   5   2   4       28.98       27.27      2.37 o 
   6   2   4      270.54      266.40     11.48 o 
   7   2   4       43.94       44.53      2.41 o 
  -8   3   4        5.67        6.77      3.38 o 
  -7   3   4        3.62        3.71      3.57 o 
  -6   3   4       66.66       63.03      3.46 o 
  -5   3   4       11.77       14.10      3.20 o 
  -4   3   4      127.44      126.84      6.02 o 
  -3   3   4      107.18      100.54      6.71 o 
  -2   3   4      117.22       96.69      7.32 o 
  -1   3   4        0.08        2.07      4.29 o 
   0   3   4      504.27      540.84      9.48 o 
   1   3   4      797.63      853.39     11.86 o 
   2   3   4       32.49       31.85      2.32 o 
   3   3   4      501.02      506.73      9.80 o 
   4   3   4       17.28       15.22      2.27 o 
   5   3   4       46.61       42.41      2.42 o 
   6   3   4        1.07        1.19      2.50 o 
   7   3   4        0.07        0.98      2.44 o 
  -8   4   4        0.17        0.50      3.85 o 
  -7   4   4        0.28        0.23      2.78 o 
  -6   4   4       10.08        9.31      3.30 o 
  -5   4   4      460.10      451.26     14.87 o 
  -4   4   4      379.48      392.72      7.24 o 
  -3   4   4       41.55       41.23      5.34 o 
  -2   4   4       35.03       46.03      8.38 o 
  -1   4   4     1514.10     1488.98     10.42 o 
   0   4   4     1361.97     1342.41     20.96 o 
   1   4   4        1.58       -0.24      2.71 o 
   2   4   4      141.51      137.34      2.95 o 
   3   4   4      272.36      260.68      5.46 o 
   4   4   4      170.01      169.69      5.22 o 
   5   4   4       22.82       23.88      2.17 o 
   6   4   4       51.95       52.73      2.46 o 
   7   4   4        1.14        0.31      2.72 o 
  -8   5   4        2.87        2.98      3.98 o 
  -7   5   4       69.83       70.56      5.90 o 
  -6   5   4        0.34       -1.53      3.35 o 
  -5   5   4        9.56       11.87      3.24 o 
  -4   5   4        0.60       -1.32      5.21 o 
  -3   5   4      134.45      143.56      7.73 o 
  -2   5   4      292.86      341.24     13.74 o 
  -1   5   4      466.98      470.97      6.96 o 
   0   5   4      530.78      558.16     13.56 o 
   1   5   4      255.74      272.52      5.62 o 
   2   5   4       26.32       26.74      2.48 o 
   3   5   4       57.92       54.86      2.39 o 
   4   5   4       29.30       34.31      2.45 o 
   5   5   4       39.27       36.21      2.53 o 
   6   5   4        3.06        4.02      2.67 o 
   7   5   4        6.04        6.66      3.38 o 
  -8   6   4        0.62       -0.11      4.06 o 
  -7   6   4      101.63      102.35      8.72 o 
  -6   6   4       36.23       41.09      5.61 o 
  -5   6   4        0.02       -1.54      5.71 o 
  -4   6   4      152.54      162.99      6.57 o 
  -3   6   4      358.29      390.87     10.49 o 
  -2   6   4        5.41        4.94      4.45 o 
  -1   6   4      859.52      863.99      8.11 o 
   0   6   4       54.02       48.09      3.29 o 
   1   6   4        3.24        4.03      2.96 o 
   2   6   4      779.14      753.36      9.73 o 
   3   6   4      121.26      116.23      3.29 o 
   4   6   4      109.03      119.68      3.32 o 
   5   6   4       16.56       21.09      2.56 o 
   6   6   4        1.28       -0.64      3.07 o 
   7   6   4       18.74       18.06      2.95 o 
  -7   7   4       14.95       15.30      3.65 o 
  -6   7   4       27.89       28.17      3.67 o 
  -5   7   4        1.95        0.59      5.22 o 
  -4   7   4        0.33        3.43      6.62 o 
  -3   7   4        0.29        1.08      7.16 o 
  -2   7   4       93.72       85.16      5.23 o 
  -1   7   4      103.95      102.28      5.30 o 
   0   7   4      214.29      238.09      4.45 o 
   1   7   4      525.54      545.29      5.43 o 
   2   7   4      510.86      527.36      5.08 o 
   3   7   4      140.51      141.79      3.46 o 
   4   7   4      241.26      252.59      2.92 o 
   5   7   4        0.08        0.44      3.13 o 
   6   7   4       57.04       58.80      3.38 o 
  -7   8   4        3.09        5.06      4.00 o 
  -6   8   4       59.95       57.16      5.38 o 
  -5   8   4      100.65      120.76      6.25 o 
  -4   8   4      763.26      817.29     11.78 o 
  -3   8   4      148.16      142.66      8.75 o 
  -2   8   4      323.70      292.90      6.37 o 
  -1   8   4      144.97      126.91      4.37 o 
   0   8   4      765.77      767.11      7.21 o 
   1   8   4        3.12        3.09      3.11 o 
   2   8   4       98.20      102.13      3.31 o 
   3   8   4      321.66      336.88      5.35 o 
   4   8   4       24.09       22.46      2.90 o 
   5   8   4       23.39       23.04      3.19 o 
   6   8   4      107.95      112.12      3.94 o 
  -7   9   4       17.11       16.04      5.40 o 
  -6   9   4       32.79       34.05      4.02 o 
  -5   9   4       55.74       67.57      6.97 o 
  -4   9   4        3.38        3.27      7.07 o 
  -3   9   4       21.21       24.87      9.73 o 
  -2   9   4       52.91       46.06      5.54 o 
  -1   9   4        9.41       11.59      5.32 o 
   0   9   4      299.06      303.53      4.34 o 
   1   9   4      170.13      162.93      3.61 o 
   2   9   4       51.89       56.54      3.22 o 
   3   9   4       67.37       71.05      2.80 o 
   4   9   4       16.07       15.59      2.92 o 
   5   9   4        7.56        7.89      3.16 o 
   6   9   4        7.26        6.05      3.39 o 
  -6  10   4        1.76        1.90      4.24 o 
  -5  10   4        4.46        4.88      6.84 o 
  -4  10   4        3.36        1.47      7.38 o 
  -3  10   4      561.25      554.66      7.15 o 
  -2  10   4      310.63      302.29      6.72 o 
  -1  10   4       93.24       88.49      4.33 o 
   0  10   4        9.86       10.64      3.19 o 
   1  10   4      131.60      137.52      3.61 o 
   2  10   4       27.78       27.48      3.10 o 
   3  10   4      126.58      131.28      3.25 o 
   4  10   4       72.35       78.40      3.24 o 
   5  10   4        6.79        7.09      3.19 o 
  -6  11   4        2.47        1.26      4.51 o 
  -5  11   4       90.08       90.14      8.07 o 
  -4  11   4       20.82       22.61      8.02 o 
  -3  11   4       69.11       54.34      4.02 o 
  -2  11   4        4.54        2.64      4.82 o 
  -1  11   4       28.42       29.98      5.44 o 
   0  11   4       42.09       42.72      3.23 o 
   1  11   4       73.22       77.17      3.67 o 
   2  11   4       62.38       66.23      3.12 o 
   3  11   4       16.78       20.22      2.97 o 
   4  11   4        0.56        0.55      3.01 o 
   5  11   4        5.92        6.86      3.06 o 
  -5  12   4       11.31       14.79      8.27 o 
  -4  12   4        0.10       -3.09      5.51 o 
  -3  12   4        0.05        2.92      5.60 o 
  -2  12   4       71.95       70.00      5.18 o 
  -1  12   4      148.82      136.95      5.81 o 
   0  12   4        0.79       -0.22      3.62 o 
   1  12   4       18.43       25.15      3.51 o 
   2  12   4      142.90      148.63      4.96 o 
   3  12   4        1.00        1.51      3.16 o 
   4  12   4        2.44        1.69      3.12 o 
  -5  13   4       19.96       20.15      5.73 o 
  -4  13   4       22.40       25.49      5.72 o 
  -3  13   4        6.82        4.59      5.76 o 
  -2  13   4        0.17        2.79      5.39 o 
  -1  13   4        1.40       -1.48      3.56 o 
   0  13   4        3.76        5.36      3.79 o 
   1  13   4       14.58       14.41      3.50 o 
   2  13   4       22.17       23.02      3.32 o 
   3  13   4       15.46       15.46      3.42 o 
   4  13   4        1.81        2.04      3.33 o 
  -4  14   4        0.09        0.74      5.41 o 
  -3  14   4        3.97        5.27      5.32 o 
  -2  14   4        1.87        3.90      5.37 o 
  -1  14   4       15.90       16.69      5.34 o 
   0  14   4       30.00       33.21      4.12 o 
   1  14   4       42.58       44.36      4.03 o 
   2  14   4       15.84       15.76      3.81 o 
   3  14   4        0.25        0.16      3.58 o 
  -2  15   4       10.58       10.20      5.94 o 
  -1  15   4        4.41        3.78      6.04 o 
   0  15   4        2.71        2.89      4.79 o 
   1  15   4       20.24       19.37      4.43 o 
  -8   1   5        0.61        1.56      3.85 o 
  -7   1   5       40.34       45.89      3.91 o 
  -6   1   5       69.75       69.02      3.65 o 
  -5   1   5      134.12      133.42      3.85 o 
  -4   1   5        8.62       11.45      4.29 o 
  -1   1   5       78.55      106.15      4.04 o 
   0   1   5      251.21      256.78      3.90 o 
   1   1   5     2499.50     2604.09     14.89 o 
   2   1   5      640.59      664.22      3.62 o 
   3   1   5        7.43        7.47      2.10 o 
   4   1   5        9.95       12.30      2.27 o 
   5   1   5       71.36       71.63      4.42 o 
   6   1   5      126.45      127.19      2.44 o 
   7   1   5        7.21        6.16      2.56 o 
  -8   2   5        5.48        4.47      3.90 o 
  -7   2   5       14.22       12.31      3.62 o 
  -6   2   5       48.67       48.23      3.53 o 
  -5   2   5       89.84       88.95      3.16 o 
  -4   2   5      114.84      119.83      5.13 o 
  -1   2   5       49.30       48.92      3.52 o 
   0   2   5      104.71      122.23      2.96 o 
   1   2   5       41.24       40.46      2.56 o 
   2   2   5        0.99        1.95      2.43 o 
   3   2   5       62.19       62.87      2.29 o 
   4   2   5       18.26       16.91      2.30 o 
   5   2   5        1.51        1.98      2.33 o 
   6   2   5       16.71       17.22      2.25 o 
   7   2   5        0.01       -0.77      2.18 o 
  -8   3   5       18.15       16.61      3.91 o 
  -7   3   5       55.65       53.66      3.51 o 
  -6   3   5       82.80       88.31      3.71 o 
  -5   3   5      193.74      190.42      6.13 o 
  -4   3   5       25.88       23.52      5.73 o 
  -3   3   5      132.93      106.41      5.59 o 
  -2   3   5      173.68      176.78      4.55 o 
  -1   3   5     1102.06     1140.13     35.61 o 
   0   3   5     2157.97     2218.86     25.04 o 
   1   3   5       78.42       68.50      2.53 o 
   2   3   5       38.95       33.44      2.48 o 
   3   3   5      194.50      199.34      5.01 o 
   4   3   5       75.15       75.97      2.44 o 
   5   3   5       49.29       47.29      2.05 o 
   6   3   5       97.34       99.55      4.03 o 
   7   3   5        8.13        7.75      2.73 o 
  -8   4   5        9.13       11.19      4.10 o 
  -7   4   5        7.31        4.52      3.60 o 
  -6   4   5        0.23        1.75      2.61 o 
  -5   4   5      104.10      108.91      5.62 o 
  -4   4   5       18.40       22.31      5.91 o 
  -3   4   5      358.47      372.06      8.53 o 
  -2   4   5        2.93        0.59      3.42 o 
  -1   4   5      334.28      376.28     23.62 o 
   0   4   5     1120.86     1159.18     13.10 o 
   1   4   5        0.03        0.42      2.34 o 
   2   4   5      495.51      535.16     11.02 o 
   3   4   5      111.63      107.69      2.61 o 
   4   4   5        9.01       10.61      2.16 o 
   5   4   5       80.24       78.17      2.53 o 
   6   4   5       27.31       32.79      2.56 o 
   7   4   5       14.93       16.19      3.37 o 
  -8   5   5        0.93        2.61      3.88 o 
  -7   5   5        2.84        1.67      3.46 o 
  -6   5   5        1.41        1.93      3.38 o 
  -5   5   5      515.98      562.63      7.82 o 
  -4   5   5        3.65        6.09      6.32 o 
  -3   5   5       36.14       44.31      6.79 o 
  -2   5   5      469.19      442.69     27.86 o 
  -1   5   5      274.13      223.30      5.67 o 
   0   5   5      122.38       96.81      2.74 o 
   1   5   5      709.40      706.51     17.94 o 
   2   5   5       19.52       16.07      2.34 o 
   3   5   5       26.14       25.57      2.13 o 
   4   5   5      665.98      686.91     15.50 o 
   5   5   5       44.13       47.79      2.42 o 
   6   5   5        0.07       -1.21      3.10 o 
   7   5   5       12.68       11.80      3.37 o 
  -7   6   5        3.25        1.13      3.79 o 
  -6   6   5        2.94        2.41      3.45 o 
  -5   6   5        7.83        6.72      6.06 o 
  -4   6   5       17.46       14.46      6.61 o 
  -3   6   5        0.07       -0.35      7.17 o 
  -2   6   5       17.42       14.89      4.55 o 
  -1   6   5       78.35       69.23      3.73 o 
   0   6   5      102.10      115.02      3.54 o 
   1   6   5      247.88      246.65      4.72 o 
   2   6   5      270.51      301.29      3.49 o 
   3   6   5      217.60      226.52      4.80 o 
   4   6   5      104.72      101.91      3.64 o 
   5   6   5       86.94       96.61      3.05 o 
   6   6   5       28.05       27.20      3.05 o 
  -7   7   5        3.29        4.66      3.83 o 
  -6   7   5       50.63       51.38      4.68 o 
  -5   7   5      137.81      169.13      6.62 o 
  -4   7   5      139.99      140.95      8.26 o 
  -3   7   5      278.32      273.14     12.28 o 
  -2   7   5       19.75       21.93      3.29 o 
  -1   7   5        1.88        4.70      5.02 o 
   0   7   5      146.75      159.87      3.63 o 
   1   7   5      497.56      519.52     15.52 o 
   2   7   5        0.26        0.32      3.06 o 
   3   7   5       78.52       82.11      3.36 o 
   4   7   5      209.74      214.64      3.18 o 
   5   7   5        7.57        6.94      2.54 o 
   6   7   5       41.63       38.71      3.46 o 
  -7   8   5        1.50        1.06      3.38 o 
  -6   8   5       35.85       34.80      3.69 o 
  -5   8   5        1.10        3.46      6.79 o 
  -4   8   5      419.72      460.36     11.29 o 
  -3   8   5       23.12       22.41      5.09 o 
  -2   8   5      205.32      193.33      5.81 o 
  -1   8   5        1.09        1.10      5.06 o 
   0   8   5       16.10       13.30      2.96 o 
   1   8   5       48.13       52.01      3.50 o 
   2   8   5      373.33      381.03      4.11 o 
   3   8   5       36.25       39.47      2.69 o 
   4   8   5       45.44       50.76      3.12 o 
   5   8   5        3.11        1.80      2.74 o 
   6   8   5        1.05       -0.67      3.39 o 
  -7   9   5       48.88       48.28      7.08 o 
  -6   9   5       22.15       23.54      3.93 o 
  -5   9   5        1.92        3.37      7.20 o 
  -4   9   5       81.18       88.24      9.29 o 
  -3   9   5      109.93       90.71      5.51 o 
  -2   9   5      331.35      297.49      5.33 o 
  -1   9   5      340.89      338.28      6.51 o 
   0   9   5     1146.45     1171.07     25.17 o 
   1   9   5        8.89        8.74      3.45 o 
   2   9   5       14.27       17.12      3.05 o 
   3   9   5       77.39       82.47      2.82 o 
   4   9   5       10.02       11.05      3.07 o 
   5   9   5        3.09        3.02      2.77 o 
  -6  10   5       77.11       80.67      4.71 o 
  -5  10   5       63.31       70.66      8.61 o 
  -4  10   5       47.32       50.44     10.74 o 
  -3  10   5      202.06      175.96      5.76 o 
  -2  10   5       18.13       22.34      5.44 o 
  -1  10   5      179.38      161.79      5.87 o 
   0  10   5       35.70       35.28      4.75 o 
   1  10   5       11.56        9.84      2.54 o 
   2  10   5       49.71       51.20      3.12 o 
   3  10   5        2.62        2.08      2.85 o 
   4  10   5       68.74       73.34      3.38 o 
   5  10   5       14.70       11.12      3.18 o 
  -6  11   5       23.71       27.47      4.80 o 
  -5  11   5       10.64       11.09      8.61 o 
  -4  11   5       41.19       49.20      5.39 o 
  -3  11   5      104.27       99.16      5.73 o 
  -2  11   5      131.86      134.57      5.65 o 
  -1  11   5        0.50        1.52      5.11 o 
   0  11   5        9.86       11.67      5.29 o 
   1  11   5      301.34      316.48      5.63 o 
   2  11   5      213.71      221.00      3.80 o 
   3  11   5       35.39       35.92      3.22 o 
   4  11   5        4.60        5.25      2.74 o 
   5  11   5       69.28       74.50      3.54 o 
  -5  12   5        0.65        0.07      5.27 o 
  -4  12   5        6.05        3.66      5.32 o 
  -3  12   5        6.02        3.40      5.71 o 
  -2  12   5        0.24        0.28      5.23 o 
  -1  12   5        0.18        1.55      3.63 o 
   0  12   5       32.95       28.41      5.57 o 
   1  12   5       22.14       22.64      3.64 o 
   2  12   5        0.07       -0.13      3.12 o 
   3  12   5        0.61        0.67      3.14 o 
   4  12   5       15.00       14.59      3.19 o 
  -4  13   5        0.04        0.89      4.44 o 
  -3  13   5        8.14        4.25      5.63 o 
  -2  13   5       39.38       35.80      4.45 o 
  -1  13   5        4.54        5.01      5.42 o 
   0  13   5        2.49        2.41      5.37 o 
   1  13   5       36.81       38.80      3.81 o 
   2  13   5        0.16        0.68      3.24 o 
   3  13   5       26.30       24.31      3.49 o 
  -3  14   5        0.09       -2.54      5.91 o 
  -2  14   5        0.38        3.45      4.98 o 
  -1  14   5        0.70       -2.97      4.93 o 
   0  14   5        0.97       -1.18      4.87 o 
   1  14   5        2.34        1.12      3.95 o 
   2  14   5        9.96        9.60      3.72 o 
  -2  15   5        2.35        2.11      5.56 o 
  -1  15   5        0.45        0.55      5.38 o 
   0  15   5        1.82        4.15      6.06 o 
   1  15   5       16.12       19.45      4.65 o 
  -8   0   6       24.92       22.16      5.23 o 
  -7   0   6       58.36       62.35      5.77 o 
  -6   0   6       68.30       66.26      4.78 o 
  -5   0   6       90.61       84.54      4.96 o 
  -2   0   6        2.18        2.81      5.40 o 
  -1   0   6      336.35      289.52     13.13 o 
   0   0   6      501.50      499.78      8.70 o 
   1   0   6      220.38      224.84      4.44 o 
   2   0   6        1.87       -0.14      3.42 o 
   3   0   6      213.27      217.88      6.89 o 
   4   0   6      134.07      133.22      7.77 o 
   5   0   6      227.95      225.34      9.23 o 
   6   0   6      111.50      105.69      7.81 o 
   7   0   6       10.40        8.52      3.28 o 
  -8   1   6        5.29        5.07      3.42 o 
  -7   1   6       14.62       14.87      3.59 o 
  -6   1   6        3.06        0.57      2.87 o 
  -5   1   6        7.99        8.14      2.66 o 
  -2   1   6       39.32       47.81      3.99 o 
  -1   1   6       42.52       47.74      2.57 o 
   0   1   6       16.25       17.37      2.84 o 
   1   1   6        1.94        1.24      2.34 o 
   2   1   6      203.75      218.37      2.81 o 
   3   1   6      120.47      122.52      3.19 o 
   4   1   6      186.51      193.34      4.74 o 
   5   1   6       91.54       89.40      2.55 o 
   6   1   6       46.10       41.53      2.52 o 
   7   1   6       10.94        8.43      2.72 o 
  -8   2   6        1.02        0.90      3.75 o 
  -7   2   6       23.94       26.37      3.39 o 
  -6   2   6       21.28       23.55      3.43 o 
  -5   2   6      280.29      276.80      6.13 o 
  -4   2   6       40.66       43.81      4.65 o 
  -2   2   6      125.08      131.62      4.30 o 
  -1   2   6       30.90       20.97      2.86 o 
   0   2   6      260.09      291.28      4.54 o 
   1   2   6     1093.74     1182.26     12.32 o 
   2   2   6      661.32      667.09      6.80 o 
   3   2   6       18.35       15.15      2.09 o 
   4   2   6       64.71       62.83      2.07 o 
   5   2   6      102.50      103.41      3.29 o 
   6   2   6        2.74        4.35      2.28 o 
   7   2   6       20.94       18.22      2.47 o 
  -8   3   6        0.13        3.30      3.96 o 
  -7   3   6       22.86       20.76      3.67 o 
  -6   3   6        0.32        1.14      3.34 o 
  -5   3   6      114.01      117.53      5.48 o 
  -4   3   6      240.49      256.91      6.28 o 
  -2   3   6     1785.01     1940.15     35.76 o 
  -1   3   6      108.30      110.69      4.39 o 
   0   3   6     2373.36     2500.82     30.84 o 
   1   3   6      354.05      381.96      3.92 o 
   2   3   6      206.28      211.12      2.75 o 
   3   3   6       56.45       54.11      2.26 o 
   4   3   6        1.27        2.08      2.21 o 
   5   3   6        2.29        0.74      2.16 o 
   6   3   6        3.57        3.03      2.30 o 
   7   3   6        1.01        2.01      2.91 o 
  -8   4   6       13.31       15.00      4.09 o 
  -7   4   6       31.21       32.72      3.22 o 
  -6   4   6       43.45       44.23      3.59 o 
  -5   4   6      279.56      280.41      6.24 o 
  -4   4   6       92.42       93.49      6.50 o 
  -3   4   6        0.02        8.11      6.00 o 
  -2   4   6      180.29      158.82     10.16 o 
  -1   4   6     1499.00     1516.97     76.55 o 
   0   4   6      324.88      355.64      3.66 o 
   1   4   6      117.37       99.26      2.84 o 
   2   4   6      130.94      127.45      2.78 o 
   3   4   6      110.56      121.75      3.04 o 
   4   4   6      587.82      575.34     15.11 o 
   5   4   6       63.07       57.67      2.49 o 
   6   4   6       17.82       16.37      2.26 o 
  -8   5   6        5.36        3.89      3.51 o 
  -7   5   6        0.63       -0.07      3.03 o 
  -6   5   6       39.24       38.84      3.53 o 
  -5   5   6        4.59        8.24      5.80 o 
  -4   5   6        0.00       -0.01      5.87 o 
  -3   5   6       35.65       36.42      7.16 o 
  -2   5   6       43.31       30.93      3.05 o 
  -1   5   6      154.68      163.48      4.94 o 
   0   5   6       43.98       38.40      2.73 o 
   1   5   6       83.28       94.34      2.31 o 
   2   5   6       54.67       52.26      2.58 o 
   3   5   6        1.41        3.02      2.46 o 
   4   5   6        6.97        6.69      2.18 o 
   5   5   6       50.30       49.10      2.64 o 
   6   5   6        7.44        5.62      2.69 o 
  -7   6   6        2.15        2.63      2.98 o 
  -6   6   6        7.82        7.13      3.60 o 
  -5   6   6      259.13      284.49      8.02 o 
  -4   6   6      133.12      141.85      8.02 o 
  -3   6   6        0.13        1.77      3.51 o 
  -2   6   6      149.15      140.38      4.02 o 
  -1   6   6      630.04      578.17      5.95 o 
   0   6   6      293.53      284.10      5.24 o 
   1   6   6      576.02      576.54     11.51 o 
   2   6   6        3.68        4.56      2.43 o 
   3   6   6       67.39       71.90      2.59 o 
   4   6   6        8.13        8.44      2.52 o 
   5   6   6      261.91      269.51      3.23 o 
   6   6   6      108.26      109.81      3.41 o 
  -7   7   6       10.95       11.52      4.23 o 
  -6   7   6       19.16       17.56      5.62 o 
  -5   7   6       10.95       14.19      6.03 o 
  -4   7   6       14.73       16.11      7.32 o 
  -3   7   6       14.74       13.99      4.81 o 
  -2   7   6       15.45       15.25      4.66 o 
  -1   7   6       71.27       64.74      4.90 o 
   0   7   6       14.52       16.05      2.54 o 
   1   7   6      129.16      125.33      3.03 o 
   2   7   6       19.58       21.32      3.03 o 
   3   7   6       14.83       15.60      2.95 o 
   4   7   6        6.77        2.76      3.02 o 
   5   7   6       16.73       16.22      3.05 o 
   6   7   6       32.55       33.38      3.60 o 
  -7   8   6       73.97       76.51      9.84 o 
  -6   8   6        0.00        2.01      5.57 o 
  -5   8   6       14.13       15.30      7.22 o 
  -4   8   6        5.67        5.05      8.84 o 
  -3   8   6      134.36      124.08      4.05 o 
  -2   8   6        3.51        2.67      4.76 o 
  -1   8   6      189.06      192.18      5.98 o 
   0   8   6      290.89      272.10      5.97 o 
   1   8   6       34.31       31.52      3.39 o 
   2   8   6       57.78       59.31      3.04 o 
   3   8   6      297.38      309.84      7.20 o 
   4   8   6      158.84      162.52      3.36 o 
   5   8   6       18.31       17.39      3.04 o 
  -6   9   6       17.32       17.59      6.94 o 
  -5   9   6       63.14       67.02      8.40 o 
  -4   9   6       52.84       51.71      4.89 o 
  -3   9   6      307.25      296.22      6.04 o 
  -2   9   6      188.25      190.43      5.53 o 
  -1   9   6      433.27      428.92      6.56 o 
   0   9   6        4.99        4.98      5.56 o 
   1   9   6      209.36      206.00      6.62 o 
   2   9   6       45.55       47.09      2.75 o 
   3   9   6       52.43       54.70      2.76 o 
   4   9   6       99.72      103.21      2.95 o 
   5   9   6        0.99        1.62      3.47 o 
  -6  10   6       13.23       15.09      7.54 o 
  -5  10   6      179.20      186.45     11.86 o 
  -4  10   6       18.87       17.45      5.41 o 
  -3  10   6       15.96       12.47      5.26 o 
  -2  10   6       82.96       77.01      5.27 o 
  -1  10   6        0.14        2.58      5.20 o 
   0  10   6      151.29      158.10      5.61 o 
   1  10   6      438.60      443.09     10.29 o 
   2  10   6      222.85      233.28      4.53 o 
   3  10   6        1.47        1.39      3.16 o 
   4  10   6       16.29       13.84      3.16 o 
   5  10   6       33.56       32.87      3.11 o 
  -5  11   6        2.78       -1.89      5.93 o 
  -4  11   6       33.82       23.43      5.51 o 
  -3  11   6       34.81       30.88      3.82 o 
  -2  11   6       85.85       77.66      5.51 o 
  -1  11   6        8.08        3.91      5.34 o 
   0  11   6       44.22       45.32      5.50 o 
   1  11   6       44.94       44.03      3.04 o 
   2  11   6       30.73       32.22      3.37 o 
   3  11   6       91.32       96.45      3.42 o 
   4  11   6       36.97       35.41      3.41 o 
  -5  12   6       10.28       14.91      5.83 o 
  -4  12   6       27.13       19.95      5.28 o 
  -3  12   6       18.70       18.82      5.32 o 
  -2  12   6       14.57       20.56      5.73 o 
  -1  12   6       96.72       95.83      5.95 o 
   0  12   6       27.50       24.82      5.61 o 
   1  12   6        4.00        8.27      3.84 o 
   2  12   6        1.56        1.49      2.96 o 
   3  12   6        9.51       10.19      2.96 o 
   4  12   6       21.17       21.51      3.60 o 
  -4  13   6        3.07        3.78      5.60 o 
  -3  13   6        0.68        1.06      5.49 o 
  -2  13   6        0.00       -2.05      5.22 o 
  -1  13   6        0.62        2.91      4.31 o 
   0  13   6        1.25        2.00      5.80 o 
   1  13   6        0.06        0.26      4.17 o 
   2  13   6        0.65       -0.72      3.41 o 
   3  13   6        1.14       -0.61      3.90 o 
  -3  14   6       28.53       25.60      6.12 o 
  -2  14   6        0.05        0.89      5.71 o 
  -1  14   6       25.79       30.82      5.92 o 
   0  14   6       14.02       14.43      5.44 o 
   1  14   6        4.31        3.12      4.82 o 
   2  14   6        5.40        4.28      4.09 o 
  -8   1   7        1.71        4.43      3.93 o 
  -7   1   7       24.71       24.11      3.81 o 
  -6   1   7       41.40       41.35      2.99 o 
  -5   1   7       88.69       84.88      5.00 o 
  -3   1   7      228.96      226.33      4.20 o 
  -2   1   7        5.86        4.46      3.71 o 
  -1   1   7     1000.23      978.45     22.10 o 
   0   1   7        0.19        0.18      2.55 o 
   1   1   7      121.93      116.01      2.71 o 
   2   1   7       75.14       85.96      2.74 o 
   3   1   7       83.31       85.37      2.42 o 
   4   1   7       17.76       16.60      2.40 o 
   5   1   7      127.67      129.30      2.74 o 
   6   1   7       21.52       21.36      2.52 o 
  -8   2   7        0.03       -4.56      3.78 o 
  -7   2   7       38.75       39.55      3.61 o 
  -6   2   7        0.50       -1.41      2.73 o 
  -5   2   7       95.35       99.80      5.24 o 
  -3   2   7       69.78       74.98      3.25 o 
  -2   2   7      160.52      169.78      5.08 o 
  -1   2   7       58.57       60.20      2.26 o 
   0   2   7      523.42      605.66      9.60 o 
   1   2   7       58.20       61.38      2.23 o 
   2   2   7      338.66      360.89      4.19 o 
   3   2   7        4.04        4.71      2.21 o 
   4   2   7      105.61      103.16      2.24 o 
   5   2   7        6.37        3.79      2.47 o 
   6   2   7       11.53       12.36      2.72 o 
  -8   3   7        2.73        4.66      4.08 o 
  -7   3   7      130.58      135.09      4.11 o 
  -6   3   7        0.21        0.81      3.48 o 
  -5   3   7       31.51       29.70      5.47 o 
  -4   3   7       71.90       64.98      5.04 o 
  -3   3   7      187.15      186.49      7.25 o 
  -2   3   7      266.94      277.39     10.48 o 
  -1   3   7     1098.64     1105.98     35.48 o 
   0   3   7       45.20       49.57      2.72 o 
   1   3   7       10.57        8.34      2.18 o 
   2   3   7        0.04        1.26      2.42 o 
   3   3   7      219.02      224.94      5.35 o 
   4   3   7      208.76      207.50      3.44 o 
   5   3   7      114.73      115.37      2.42 o 
   6   3   7        6.90        6.07      2.47 o 
  -8   4   7        0.06       -2.77      4.22 o 
  -7   4   7       27.59       28.71      3.18 o 
  -6   4   7        0.03       -0.80      2.90 o 
  -5   4   7       11.35       10.98      4.60 o 
  -4   4   7        4.64        6.63      5.04 o 
  -3   4   7       33.78       41.14      3.19 o 
  -2   4   7        4.64        4.21      3.89 o 
  -1   4   7      108.29      127.01      4.28 o 
   0   4   7        1.79        5.78      2.22 o 
   1   4   7        0.20       -0.66      2.47 o 
   2   4   7        8.40        5.43      2.07 o 
   3   4   7       10.03        9.08      2.20 o 
   4   4   7       92.50       93.51      2.67 o 
   5   4   7        1.88        1.96      2.61 o 
   6   4   7       36.49       34.89      2.79 o 
  -7   5   7        0.94        2.08      3.65 o 
  -6   5   7        0.79        0.23      6.16 o 
  -5   5   7      441.67      485.31      7.86 o 
  -4   5   7       40.77       34.75      6.38 o 
  -3   5   7        7.04        5.10      3.36 o 
  -2   5   7      117.68      108.23      5.65 o 
  -1   5   7      470.29      461.83     13.40 o 
   0   5   7       48.16       52.59      2.20 o 
   1   5   7      394.93      399.09      5.61 o 
   2   5   7       75.21       82.06      2.71 o 
   3   5   7       40.02       40.61      2.51 o 
   4   5   7       38.60       38.56      2.05 o 
   5   5   7       79.75       81.20      2.43 o 
   6   5   7        0.15       -0.97      2.86 o 
  -7   6   7        0.15       -0.14      3.33 o 
  -6   6   7        5.37        9.72      6.33 o 
  -5   6   7       13.92       16.54      6.55 o 
  -4   6   7       10.52       14.22      7.58 o 
  -3   6   7      119.86      118.37      6.74 o 
  -2   6   7      101.17      102.60      5.22 o 
  -1   6   7      238.41      257.86      5.76 o 
   0   6   7       93.07      104.03      2.90 o 
   1   6   7      111.52      119.78      2.86 o 
   2   6   7       41.71       43.59      2.39 o 
   3   6   7        8.64        6.68      2.30 o 
   4   6   7       11.24       12.56      2.18 o 
   5   6   7        0.05       -0.27      2.38 o 
   6   6   7       10.84       11.90      3.35 o 
  -7   7   7       48.46       58.42      6.48 o 
  -6   7   7        8.31        5.84      6.13 o 
  -5   7   7       36.88       36.48      7.44 o 
  -4   7   7        6.01        6.00      3.45 o 
  -3   7   7      141.17      139.25      5.13 o 
  -2   7   7        1.59        3.37      4.77 o 
  -1   7   7       80.30       77.78      4.01 o 
   0   7   7       11.52       10.39      3.11 o 
   1   7   7      201.86      212.02      3.64 o 
   2   7   7      238.53      232.64      5.74 o 
   3   7   7      124.21      119.39      2.74 o 
   4   7   7       13.71        8.83      2.68 o 
   5   7   7        1.73        2.34      2.91 o 
  -7   8   7        2.25        1.98      4.20 o 
  -6   8   7       15.49       16.44      7.02 o 
  -5   8   7        2.61        1.60      7.78 o 
  -4   8   7       14.41       10.12      3.42 o 
  -3   8   7       78.15       73.03      3.67 o 
  -2   8   7        1.31       -0.65      4.72 o 
  -1   8   7       55.00       57.70      5.11 o 
   0   8   7       42.50       42.28      3.26 o 
   1   8   7       38.92       40.85      3.23 o 
   2   8   7        1.79        1.95      2.56 o 
   3   8   7      179.73      185.97      5.44 o 
   4   8   7        0.21        0.30      3.15 o 
   5   8   7       56.20       55.34      3.44 o 
  -6   9   7        0.06        0.17      8.24 o 
  -5   9   7        2.31        2.24      9.77 o 
  -4   9   7        7.75        0.41      4.98 o 
  -3   9   7      145.47      141.78      5.23 o 
  -2   9   7        9.40        9.62      4.70 o 
  -1   9   7      280.01      273.61      5.99 o 
   0   9   7        7.78        6.23      4.80 o 
   1   9   7       32.88       30.56      3.16 o 
   2   9   7        2.49        5.27      2.63 o 
   3   9   7      225.07      232.55      7.76 o 
   4   9   7       16.26       13.10      3.19 o 
   5   9   7       14.02       15.10      3.37 o 
  -6  10   7       30.92       32.75      9.71 o 
  -5  10   7       17.03       22.71      5.26 o 
  -4  10   7       48.05       46.64      4.85 o 
  -3  10   7       77.08       74.55      5.30 o 
  -2  10   7       74.62       65.04      5.38 o 
  -1  10   7      155.99      149.34      5.61 o 
   0  10   7        1.94       -0.38      5.32 o 
   1  10   7      140.78      141.94      3.72 o 
   2  10   7        1.99        3.26      2.49 o 
   3  10   7       30.37       30.45      3.26 o 
   4  10   7        0.18        1.61      2.98 o 
  -5  11   7       42.00       32.59      4.29 o 
  -4  11   7        4.73        1.53      5.17 o 
  -3  11   7       19.18       26.14      5.42 o 
  -2  11   7       28.07       37.10      3.83 o 
  -1  11   7       85.66       84.73      5.74 o 
   0  11   7        2.85        3.85      3.98 o 
   1  11   7       24.41       24.20      3.57 o 
   2  11   7       10.71        9.62      3.25 o 
   3  11   7        1.25        1.61      3.16 o 
   4  11   7        0.22       -1.97      3.55 o 
  -5  12   7       15.78       14.53      5.78 o 
  -4  12   7       10.97        6.92      6.09 o 
  -3  12   7        2.47        2.98      3.80 o 
  -2  12   7        2.08       -0.34      5.30 o 
  -1  12   7        0.68        1.20      5.45 o 
   0  12   7        1.93        4.63      5.08 o 
   1  12   7        1.23        1.53      4.23 o 
   2  12   7        5.49        4.66      2.99 o 
   3  12   7       14.30       10.65      3.30 o 
  -4  13   7        1.97        2.81      6.14 o 
  -3  13   7        3.31        4.94      5.78 o 
  -2  13   7        1.76        3.20      5.72 o 
  -1  13   7       25.80       27.44      5.74 o 
   0  13   7        1.29        5.13      5.21 o 
   1  13   7       38.75       36.72      6.10 o 
   2  13   7        0.25       -0.90      3.29 o 
  -2  14   7        3.30        6.24      6.14 o 
  -1  14   7        2.97        3.35      5.46 o 
   0  14   7        1.36       -4.73      5.65 o 
   1  14   7        0.30        1.28      6.24 o 
  -8   0   8        0.24       -1.88      5.56 o 
  -7   0   8       10.94        7.00      4.92 o 
  -6   0   8      203.15      197.48      4.69 o 
  -3   0   8        2.25        2.22      3.52 o 
  -2   0   8      252.01      235.43      6.16 o 
  -1   0   8     1168.83     1101.34     28.20 o 
   0   0   8        2.89        2.08      3.43 o 
   1   0   8       24.18       21.27      3.65 o 
   2   0   8       56.67       58.25      4.00 o 
   3   0   8      608.53      622.17     14.31 o 
   4   0   8        2.44        3.02      2.79 o 
   5   0   8       16.48       14.21      3.21 o 
   6   0   8       29.50       29.55      6.84 o 
  -8   1   8       15.34       14.91      4.05 o 
  -7   1   8       16.80       19.25      3.78 o 
  -6   1   8       22.50       26.51      3.59 o 
  -5   1   8        7.88        6.37      4.31 o 
  -3   1   8       13.92       23.55      3.58 o 
  -2   1   8       97.13       79.76      3.66 o 
  -1   1   8       96.13       91.54      3.12 o 
   0   1   8      117.87      116.88      2.59 o 
   1   1   8       36.80       28.63      2.39 o 
   2   1   8       39.47       44.66      2.81 o 
   3   1   8        5.08        6.41      2.67 o 
   4   1   8       24.52       24.01      2.33 o 
   5   1   8       19.46       18.81      2.21 o 
   6   1   8        6.35        3.56      2.55 o 
  -8   2   8        0.15       -0.48      4.27 o 
  -7   2   8      113.39      116.75      4.03 o 
  -6   2   8       24.60       27.01      3.72 o 
  -5   2   8        0.80        3.56      4.58 o 
  -3   2   8      273.79      260.84      4.57 o 
  -2   2   8       11.56       10.60      3.71 o 
  -1   2   8      469.28      471.48      6.08 o 
   0   2   8       50.82       53.84      2.66 o 
   1   2   8      130.74      140.69      2.59 o 
   2   2   8       43.49       38.04      2.69 o 
   3   2   8      224.50      221.44      3.66 o 
   4   2   8        0.19        0.58      2.45 o 
   5   2   8       17.41       15.21      2.00 o 
   6   2   8        5.98        4.18      2.29 o 
  -7   3   8        3.99        4.69      3.98 o 
  -6   3   8        8.95        7.28      5.00 o 
  -5   3   8        2.65        6.52      4.41 o 
  -4   3   8       42.93       41.47      4.79 o 
  -3   3   8        0.03        0.99      3.05 o 
  -2   3   8       48.70       53.34      3.29 o 
  -1   3   8       76.50       78.47      2.86 o 
   0   3   8       13.55       15.30      2.32 o 
   1   3   8       25.69       31.19      2.16 o 
   2   3   8        6.04        2.34      2.53 o 
   3   3   8        4.26        2.88      2.20 o 
   4   3   8       20.44       21.51      2.55 o 
   5   3   8        2.25        2.15      2.52 o 
   6   3   8        3.59        5.12      2.91 o 
  -7   4   8        7.01        7.24      3.18 o 
  -6   4   8        0.42        0.51      5.18 o 
  -5   4   8       72.29       74.95      6.03 o 
  -4   4   8       70.24       70.96      3.36 o 
  -3   4   8      177.65      177.59      7.84 o 
  -2   4   8       21.84       25.62      3.28 o 
  -1   4   8      265.12      285.59      8.56 o 
   0   4   8       19.18       19.30      2.57 o 
   1   4   8      103.43      112.65      2.62 o 
   2   4   8       22.79       23.06      2.59 o 
   3   4   8      107.33      111.43      4.12 o 
   4   4   8        5.18        3.38      2.05 o 
   5   4   8       76.70       78.42      2.34 o 
   6   4   8        0.38        0.34      2.77 o 
  -7   5   8        1.75        3.71      3.30 o 
  -6   5   8       14.99       14.56      5.53 o 
  -5   5   8        0.23        0.14      5.15 o 
  -4   5   8        3.38        2.44      3.33 o 
  -3   5   8       21.46       17.25      3.46 o 
  -2   5   8       94.40      105.00      4.83 o 
  -1   5   8      240.45      256.55      4.83 o 
   0   5   8      220.28      234.37      3.24 o 
   1   5   8      172.52      174.06      3.22 o 
   2   5   8      120.92      118.67      2.54 o 
   3   5   8        4.72        3.30      2.42 o 
   4   5   8        4.97        4.21      2.41 o 
   5   5   8       16.77       13.06      2.47 o 
  -7   6   8       10.70        8.05      4.07 o 
  -6   6   8        1.01        1.61      6.31 o 
  -5   6   8       14.78       18.49      6.40 o 
  -4   6   8        0.11        1.05      3.38 o 
  -3   6   8      350.16      350.03     23.41 o 
  -2   6   8       46.99       44.28      5.03 o 
  -1   6   8       51.45       46.45      4.38 o 
   0   6   8        0.16        0.35      2.34 o 
   1   6   8       18.30       16.91      2.53 o 
   2   6   8       85.17       84.44      2.53 o 
   3   6   8      253.77      247.87      3.19 o 
   4   6   8       42.20       39.59      2.49 o 
   5   6   8       42.53       40.57      2.75 o 
  -7   7   8        1.90        5.37      4.20 o 
  -6   7   8        1.81        3.74      7.17 o 
  -5   7   8        4.71        6.10      7.47 o 
  -4   7   8       31.71       32.45      3.98 o 
  -3   7   8       21.14       22.11      3.40 o 
  -2   7   8      121.72      115.51      5.04 o 
  -1   7   8       34.57       31.27      4.84 o 
   0   7   8       15.41       17.86      2.76 o 
   1   7   8       35.62       33.63      2.36 o 
   2   7   8        2.32        2.33      2.48 o 
   3   7   8       69.59       64.79      2.78 o 
   4   7   8       24.70       22.41      2.56 o 
   5   7   8       22.74       20.08      3.40 o 
  -6   8   8       22.98       27.62      7.68 o 
  -5   8   8        7.78        5.40      3.11 o 
  -4   8   8       10.90       11.79      3.31 o 
  -3   8   8      391.09      351.35      5.01 o 
  -2   8   8        0.73        3.04      3.26 o 
  -1   8   8        0.75        0.08      4.44 o 
   0   8   8       83.07       73.37      3.16 o 
   1   8   8       77.47       82.03      3.19 o 
   2   8   8      122.65      120.35      3.76 o 
   3   8   8      134.62      138.12      3.48 o 
   4   8   8        1.27        1.02      3.22 o 
   5   8   8        0.01        0.43      3.12 o 
  -6   9   8        3.69        4.17      9.34 o 
  -5   9   8        5.21        4.37      5.03 o 
  -4   9   8        0.12        0.15      4.84 o 
  -3   9   8        0.72        1.51      4.53 o 
  -2   9   8        2.77        4.35      3.34 o 
  -1   9   8       60.93       56.03      4.97 o 
   0   9   8        2.61        2.64      4.76 o 
   1   9   8      125.88      119.35      3.57 o 
   2   9   8       38.41       39.75      3.38 o 
   3   9   8       27.17       22.05      2.80 o 
   4   9   8       15.69       15.93      3.32 o 
  -5  10   8       18.31       16.30      3.94 o 
  -4  10   8        0.04        1.00      4.55 o 
  -3  10   8        1.07       -2.44      4.95 o 
  -2  10   8        8.23       10.01      3.83 o 
  -1  10   8      166.59      168.68      5.65 o 
   0  10   8        0.06       -1.75      4.89 o 
   1  10   8       27.06       29.20      3.46 o 
   2  10   8        6.61        4.77      3.24 o 
   3  10   8        9.30       11.00      3.20 o 
   4  10   8        0.02       -0.97      3.38 o 
  -5  11   8        1.86       -0.19      5.46 o 
  -4  11   8        0.48        2.07      5.50 o 
  -3  11   8        5.99        9.26      5.54 o 
  -2  11   8        2.18        2.04      4.01 o 
  -1  11   8        0.00        4.26      3.94 o 
   0  11   8        0.89       -3.05      5.39 o 
   1  11   8        0.97        2.17      3.39 o 
   2  11   8        7.54        7.61      2.93 o 
   3  11   8        1.01        0.34      3.27 o 
  -4  12   8        6.04        5.41      5.51 o 
  -3  12   8        0.59       -0.28      5.21 o 
  -2  12   8       19.74       23.44      5.51 o 
  -1  12   8       34.64       30.03      4.28 o 
   0  12   8       17.51       13.41      5.26 o 
   1  12   8       35.72       41.69      6.00 o 
   2  12   8        6.18        4.48      3.26 o 
  -3  13   8        5.76        7.16      6.08 o 
  -2  13   8        0.43        1.75      5.87 o 
  -1  13   8       35.20       32.96      5.66 o 
   0  13   8       15.74       11.91      4.55 o 
   1  13   8        9.87        5.89      6.19 o 
  -7   1   9        0.78        0.37      3.73 o 
  -6   1   9      107.14      111.72      4.81 o 
  -4   1   9       10.43        8.10      3.63 o 
  -3   1   9      286.54      274.79      4.54 o 
  -2   1   9      180.36      174.92      4.33 o 
  -1   1   9      133.36      142.09      3.23 o 
   0   1   9       73.33       70.64      2.77 o 
   1   1   9        2.54        1.95      2.62 o 
   2   1   9       11.39       13.50      2.54 o 
   3   1   9      717.91      728.68      3.75 o 
   4   1   9       16.75       16.19      2.50 o 
   5   1   9       19.02       19.64      2.73 o 
  -7   2   9        1.05        1.80      3.26 o 
  -6   2   9       10.94        9.98      4.97 o 
  -5   2   9        0.53       -0.17      4.60 o 
  -4   2   9       52.10       48.78      3.71 o 
  -3   2   9       29.09       28.11      3.31 o 
  -2   2   9       14.17       12.58      3.79 o 
  -1   2   9      194.11      187.09      3.91 o 
   0   2   9        8.85        8.06      2.68 o 
   1   2   9      108.20      102.68      2.66 o 
   2   2   9       27.15       23.51      2.26 o 
   3   2   9        8.31        8.61      2.59 o 
   4   2   9       12.08       11.82      2.67 o 
   5   2   9       78.62       78.62      2.89 o 
  -7   3   9       41.22       46.93      4.10 o 
  -6   3   9        0.03       -0.45      5.30 o 
  -5   3   9       23.02       17.70      5.66 o 
  -4   3   9        6.93        8.51      3.89 o 
  -3   3   9      143.48      132.75      6.40 o 
  -2   3   9       91.68       94.50      4.55 o 
  -1   3   9       16.72       17.50      2.40 o 
   0   3   9        3.10        2.92      2.47 o 
   1   3   9      611.83      629.53      5.28 o 
   2   3   9        2.91        3.63      2.59 o 
   3   3   9        2.79        2.56      2.40 o 
   4   3   9        4.58        5.73      2.58 o 
   5   3   9       43.34       42.99      2.36 o 
  -7   4   9        0.34        1.47      4.11 o 
  -6   4   9       14.27       19.00      6.27 o 
  -5   4   9        2.71        4.58      5.80 o 
  -4   4   9       13.70       12.97      3.13 o 
  -3   4   9        0.01       -0.01      4.24 o 
  -2   4   9        0.03       -1.33      4.22 o 
  -1   4   9       10.58       11.29      3.80 o 
   0   4   9        0.39        0.51      2.67 o 
   1   4   9        2.29        2.46      2.49 o 
   2   4   9        0.10       -0.28      2.14 o 
   3   4   9        5.70        7.87      2.18 o 
   4   4   9        2.71        2.21      2.24 o 
   5   4   9        5.49        3.11      2.71 o 
  -7   5   9        1.58        1.99      4.37 o 
  -6   5   9        0.05       -0.12      5.53 o 
  -5   5   9       45.40       49.33      3.37 o 
  -4   5   9        2.97        3.92      2.83 o 
  -3   5   9       99.23      101.53      4.51 o 
  -2   5   9       63.38       55.41      5.31 o 
  -1   5   9       67.65       61.04      4.19 o 
   0   5   9        0.80        0.91      2.35 o 
   1   5   9      167.35      174.06      2.92 o 
   2   5   9        0.49        1.23      2.32 o 
   3   5   9       35.23       39.15      2.53 o 
   4   5   9        0.49        1.35      2.39 o 
   5   5   9       28.69       29.64      2.78 o 
  -7   6   9       23.37       23.82      4.91 o 
  -6   6   9        8.85       13.09      6.87 o 
  -5   6   9       15.21       16.35      3.46 o 
  -4   6   9       17.58       16.96      2.83 o 
  -3   6   9        0.64        0.44      3.76 o 
  -2   6   9       18.85       22.95      4.30 o 
  -1   6   9       56.43       52.47      4.31 o 
   0   6   9        1.08        0.13      2.69 o 
   1   6   9       38.09       33.95      2.27 o 
   2   6   9        8.14        7.63      2.29 o 
   3   6   9       22.18       24.76      2.54 o 
   4   6   9        0.64        0.70      2.70 o 
   5   6   9        5.94        5.49      2.43 o 
  -6   7   9       13.68       14.25      7.33 o 
  -5   7   9       15.58       14.70      3.58 o 
  -4   7   9        4.63        6.38      3.35 o 
  -3   7   9      424.23      403.75      5.32 o 
  -2   7   9        0.09        0.48      3.27 o 
  -1   7   9        0.93       -1.86      4.33 o 
   0   7   9       43.71       45.37      2.22 o 
   1   7   9      148.02      152.98      3.05 o 
   2   7   9       24.13       19.66      2.29 o 
   3   7   9       21.00       19.68      2.69 o 
   4   7   9        8.58        6.35      2.76 o 
  -6   8   9        1.92        2.43      3.69 o 
  -5   8   9       11.05       11.76      3.51 o 
  -4   8   9       16.90       17.31      3.69 o 
  -3   8   9        2.00        2.94      4.55 o 
  -2   8   9       10.47        7.87      4.96 o 
  -1   8   9        5.93        6.28      3.46 o 
   0   8   9        4.01        3.53      2.57 o 
   1   8   9        3.99        2.19      2.52 o 
   2   8   9       14.94       16.55      2.67 o 
   3   8   9        1.43        0.58      2.61 o 
   4   8   9        9.50        7.62      3.12 o 
  -6   9   9        0.88       -0.53      4.76 o 
  -5   9   9        7.56        4.41      5.34 o 
  -4   9   9        7.40        6.88      4.60 o 
  -3   9   9       18.80       12.16      4.65 o 
  -2   9   9        5.02        0.17      5.16 o 
  -1   9   9       71.29       76.31      5.23 o 
   0   9   9        0.14       -1.48      3.66 o 
   1   9   9       41.89       42.23      2.76 o 
   2   9   9        4.64        4.68      3.02 o 
   3   9   9       11.81       13.66      3.37 o 
   4   9   9        0.00        1.18      3.19 o 
  -5  10   9        8.40        8.86      5.70 o 
  -4  10   9        1.51        0.17      5.34 o 
  -3  10   9       30.10       28.29      3.68 o 
  -2  10   9        0.00       -0.23      4.82 o 
  -1  10   9        1.12       -2.78      4.75 o 
   0  10   9        0.00       -2.17      5.22 o 
   1  10   9        7.06       10.98      2.93 o 
   2  10   9        7.02        8.15      3.38 o 
   3  10   9       10.69       12.72      3.71 o 
  -4  11   9        0.95        1.74      5.32 o 
  -3  11   9        3.80        5.88      3.85 o 
  -2  11   9        5.25       -0.87      5.18 o 
  -1  11   9       12.32       11.86      5.04 o 
   0  11   9        4.43        3.62      4.04 o 
   1  11   9       27.67       26.35      3.14 o 
   2  11   9       14.03       12.59      3.76 o 
  -3  12   9        0.71       -1.32      6.20 o 
  -2  12   9        0.00       -1.18      5.93 o 
  -1  12   9        4.98        4.49      5.99 o 
   0  12   9        1.45        0.65      5.91 o 
   1  12   9        0.15        1.18      6.14 o 
  -2  13   9       10.60        9.61      6.07 o 
  -1  13   9       15.00       12.50      6.15 o 
   0  13   9        7.33       11.76      6.21 o 
  -7   0  10       54.81       50.30      5.78 o 
  -6   0  10        1.42        2.42      4.42 o 
  -5   0  10       32.97       29.21      5.09 o 
  -4   0  10       34.70       32.40      5.17 o 
  -3   0  10       31.23       31.38      5.29 o 
  -2   0  10     1288.12     1257.55      9.94 o 
  -1   0  10     1065.41     1074.98     25.67 o 
   0   0  10      442.93      429.62     18.90 o 
   1   0  10       75.98       75.78      3.98 o 
   2   0  10       67.31       70.61      3.33 o 
   3   0  10      278.47      281.19      4.43 o 
   4   0  10        0.87        2.90      3.59 o 
   5   0  10        6.83        6.73      3.53 o 
  -7   1  10       55.62       54.15      4.09 o 
  -6   1  10      116.81      113.58      5.80 o 
  -5   1  10      279.63      274.54      4.55 o 
  -4   1  10      239.07      242.23      4.43 o 
  -3   1  10      410.99      413.25      4.97 o 
  -2   1  10       33.38       32.99      3.88 o 
  -1   1  10       97.98       93.17      2.83 o 
   0   1  10       80.03       85.59      3.26 o 
   1   1  10       18.62       16.62      2.75 o 
   2   1  10       82.29       83.32      2.77 o 
   3   1  10       90.01       93.10      2.86 o 
   4   1  10        6.16        5.27      2.71 o 
   5   1  10       46.98       45.57      3.05 o 
  -7   2  10        9.95        6.32      4.04 o 
  -6   2  10       22.38       25.47      5.46 o 
  -5   2  10       44.81       43.19      3.80 o 
  -4   2  10       51.07       47.83      3.73 o 
  -3   2  10      285.60      310.98      9.16 o 
  -2   2  10        4.24        4.10      3.82 o 
  -1   2  10      111.19      112.80      2.91 o 
   0   2  10       26.98       29.12      2.72 o 
   1   2  10      714.28      714.28      6.33 o 
   2   2  10        2.33        2.09      2.45 o 
   3   2  10        0.72        0.97      2.13 o 
   4   2  10        0.76       -0.62      2.49 o 
   5   2  10       25.75       24.55      2.89 o 
  -7   3  10       10.29        7.49      3.86 o 
  -6   3  10        7.53       11.43      5.42 o 
  -5   3  10        9.54        9.70      3.10 o 
  -4   3  10       11.11       12.90      3.84 o 
  -3   3  10        0.31        2.95      3.77 o 
  -2   3  10       37.50       42.91      3.44 o 
  -1   3  10       26.71       28.66      2.67 o 
   0   3  10       85.22       80.55      2.64 o 
   1   3  10      102.87       99.53      2.81 o 
   2   3  10        0.87        0.25      2.48 o 
   3   3  10       47.12       47.98      2.67 o 
   4   3  10       66.54       66.20      2.76 o 
   5   3  10       19.24       17.77      2.63 o 
  -7   4  10        1.33        2.29      4.18 o 
  -6   4  10        0.61       -2.01      6.42 o 
  -5   4  10       88.66       88.75      3.54 o 
  -4   4  10       53.14       61.03      3.46 o 
  -3   4  10       39.27       40.31      3.96 o 
  -2   4  10       14.23       16.39      4.26 o 
  -1   4  10       25.62       26.88      3.79 o 
   0   4  10       20.94       19.20      2.52 o 
   1   4  10      183.22      185.86      4.49 o 
   2   4  10      235.06      226.65      2.87 o 
   3   4  10       11.51       13.20      2.47 o 
   4   4  10       36.91       37.13      2.62 o 
   5   4  10       43.46       40.83      2.93 o 
  -7   5  10        4.84        5.80      7.25 o 
  -6   5  10        6.09        5.52      3.45 o 
  -5   5  10        4.64        2.43      3.26 o 
  -4   5  10        7.68        7.27      3.54 o 
  -3   5  10        6.12        6.31      3.32 o 
  -2   5  10       19.82       21.17      4.26 o 
  -1   5  10        1.27        1.18      4.04 o 
   0   5  10        5.62        3.32      2.58 o 
   1   5  10       22.09       28.27      2.53 o 
   2   5  10        0.47        1.11      2.53 o 
   3   5  10        0.01        0.07      2.29 o 
   4   5  10        6.90        5.89      2.44 o 
  -6   6  10        1.40        3.41      3.71 o 
  -5   6  10        0.98        3.00      3.11 o 
  -4   6  10       47.45       46.06      3.77 o 
  -3   6  10       49.59       50.17      4.06 o 
  -2   6  10        1.57        0.79      4.12 o 
  -1   6  10       44.09       47.14      3.34 o 
   0   6  10       36.78       37.54      2.22 o 
   1   6  10      140.13      142.09      2.65 o 
   2   6  10        2.60        4.87      2.54 o 
   3   6  10        0.21       -0.01      2.35 o 
   4   6  10        0.12       -0.38      2.64 o 
  -6   7  10        0.00        0.83      3.89 o 
  -5   7  10        3.07        2.44      3.79 o 
  -4   7  10        4.87        2.04      3.68 o 
  -3   7  10        1.41        3.51      3.60 o 
  -2   7  10        0.56       -5.32      4.77 o 
  -1   7  10        0.98        0.57      3.08 o 
   0   7  10        0.47       -0.17      2.79 o 
   1   7  10        0.91       -0.33      2.40 o 
   2   7  10        6.50        8.42      2.33 o 
   3   7  10        2.65        1.47      2.66 o 
   4   7  10        0.00        0.77      2.81 o 
  -6   8  10        3.04        4.22      4.10 o 
  -5   8  10        2.49        0.11      3.86 o 
  -4   8  10       11.18       10.94      4.57 o 
  -3   8  10        7.48        5.53      4.96 o 
  -2   8  10        7.96        8.11      4.70 o 
  -1   8  10       51.93       56.11      4.81 o 
   0   8  10        6.05        5.57      3.03 o 
   1   8  10       81.02       79.09      2.90 o 
   2   8  10        0.02        1.25      2.42 o 
   3   8  10        0.11        0.80      2.79 o 
  -5   9  10        6.61        5.50      3.97 o 
  -4   9  10        6.23        6.71      4.89 o 
  -3   9  10       19.05       17.98      4.77 o 
  -2   9  10       12.18        9.56      4.95 o 
  -1   9  10        3.95        7.29      4.94 o 
   0   9  10       18.75       11.73      4.98 o 
   1   9  10       20.08       17.58      2.77 o 
   2   9  10        4.84        4.70      2.75 o 
   3   9  10       16.71       15.97      3.48 o 
  -4  10  10       24.75       23.75      4.28 o 
  -3  10  10       14.40       12.78      5.43 o 
  -2  10  10        1.99        2.38      5.13 o 
  -1  10  10        1.33        2.09      3.81 o 
   0  10  10       15.65       22.41      3.74 o 
   1  10  10       38.11       40.07      3.09 o 
   2  10  10        0.11        0.18      2.84 o 
  -4  11  10       46.42       41.92      4.41 o 
  -3  11  10        3.90        4.76      5.29 o 
  -2  11  10       13.84       17.75      5.58 o 
  -1  11  10        2.80        4.41      5.40 o 
   0  11  10        0.00        0.78      5.83 o 
   1  11  10        5.49        5.17      4.01 o 
  -2  12  10       73.44       74.31      6.34 o 
  -1  12  10       69.28       77.85      6.64 o 
   0  12  10       34.09       30.10      4.86 o 
  -7   1  11        0.24       -0.92      4.08 o 
  -6   1  11       28.06       25.11      3.07 o 
  -5   1  11       49.76       48.37      3.72 o 
  -4   1  11       32.06       37.30      3.60 o 
  -3   1  11        4.27        5.81      3.70 o 
  -2   1  11        8.04        8.18      3.55 o 
  -1   1  11       97.58       94.95      2.80 o 
   0   1  11      191.54      185.60      4.72 o 
   1   1  11       13.37       16.23      2.65 o 
   2   1  11       22.76       24.45      2.36 o 
   3   1  11       55.97       54.53      2.64 o 
   4   1  11       50.00       47.90      2.96 o 
  -7   2  11       19.68       17.42      4.03 o 
  -6   2  11        6.01        5.14      3.22 o 
  -5   2  11       10.67        7.86      3.99 o 
  -4   2  11       14.03       14.41      3.65 o 
  -3   2  11       17.98       20.45      3.68 o 
  -2   2  11       15.85       12.89      3.85 o 
  -1   2  11       82.21       81.75      2.76 o 
   0   2  11       47.81       45.90      2.42 o 
   1   2  11      109.08      109.81      2.80 o 
   2   2  11      186.38      183.65      2.75 o 
   3   2  11       18.66       20.06      2.44 o 
   4   2  11       47.71       48.77      2.98 o 
  -6   3  11        0.14       -0.37      3.12 o 
  -5   3  11       19.20       19.04      3.29 o 
  -4   3  11       73.60       73.73      4.13 o 
  -3   3  11        1.48        3.13      4.02 o 
  -2   3  11       58.61       61.41      3.44 o 
  -1   3  11      103.05      111.12      4.07 o 
   0   3  11        6.27        4.80      2.46 o 
   1   3  11      103.91      103.32      2.53 o 
   2   3  11       35.69       36.08      2.37 o 
   3   3  11       18.03       17.17      2.44 o 
   4   3  11       11.84       10.15      2.63 o 
  -6   4  11        2.40        1.33      3.63 o 
  -5   4  11        6.10        4.86      3.07 o 
  -4   4  11        3.49        2.68      4.19 o 
  -3   4  11        0.03       -0.84      3.63 o 
  -2   4  11        0.91        0.77      4.02 o 
  -1   4  11        0.01       -1.97      4.04 o 
   0   4  11        2.80        2.67      2.68 o 
   1   4  11        0.89       -1.61      2.56 o 
   2   4  11        1.77        2.25      2.63 o 
   3   4  11        3.24        1.60      2.76 o 
   4   4  11        1.28        0.75      2.76 o 
  -6   5  11        1.74        2.70      3.02 o 
  -5   5  11        9.03        7.89      3.49 o 
  -4   5  11       91.20       90.79      3.84 o 
  -3   5  11        0.08        0.21      4.06 o 
  -2   5  11        4.88        4.14      4.01 o 
  -1   5  11      110.12      120.67      4.59 o 
   0   5  11        1.42        1.21      2.73 o 
   1   5  11       26.43       25.84      2.66 o 
   2   5  11       44.05       45.39      2.49 o 
   3   5  11       22.85       25.25      2.79 o 
   4   5  11        4.00        4.55      2.86 o 
  -6   6  11       10.49        7.58      3.79 o 
  -5   6  11        5.67        3.92      3.67 o 
  -4   6  11       54.44       50.39      4.04 o 
  -3   6  11       31.51       29.73      3.86 o 
  -2   6  11       69.84       61.34      4.46 o 
  -1   6  11        3.98        2.57      4.08 o 
   0   6  11       10.80        7.41      2.45 o 
   1   6  11        0.44        0.76      2.53 o 
   2   6  11        0.03        1.00      2.60 o 
   3   6  11        2.00        5.45      2.53 o 
  -5   7  11       21.46       18.61      4.26 o 
  -4   7  11       10.07        7.59      5.03 o 
  -3   7  11       11.13       15.49      5.07 o 
  -2   7  11        2.49        3.78      4.89 o 
  -1   7  11        0.03       -1.13      4.19 o 
   0   7  11       93.08       82.22      2.91 o 
   1   7  11      115.87      112.14      2.66 o 
   2   7  11        4.16        3.72      2.50 o 
   3   7  11        3.25        2.41      2.49 o 
  -5   8  11       12.49       11.99      5.38 o 
  -4   8  11       34.30       24.06      5.42 o 
  -3   8  11       23.04       14.93      5.09 o 
  -2   8  11       30.67       28.40      4.98 o 
  -1   8  11       31.08       24.26      5.06 o 
   0   8  11       11.36        8.67      3.16 o 
   1   8  11        0.01        0.27      2.86 o 
   2   8  11        0.04        2.30      3.00 o 
   3   8  11        3.62        2.29      2.90 o 
  -4   9  11       10.82        5.61      5.38 o 
  -3   9  11        4.63        3.76      3.91 o 
  -2   9  11       18.17       18.14      4.00 o 
  -1   9  11       37.67       32.46      5.13 o 
   0   9  11        0.24       -0.67      5.44 o 
   1   9  11        0.10       -0.03      3.38 o 
   2   9  11        7.80        5.64      3.32 o 
  -4  10  11        1.87        1.18      5.74 o 
  -3  10  11        0.05       -3.06      5.69 o 
  -2  10  11        2.01        3.42      5.49 o 
  -1  10  11        0.28        1.53      3.98 o 
   0  10  11       17.07       25.50      5.42 o 
   1  10  11        0.42        0.11      3.04 o 
  -2  11  11        4.12        6.61      5.53 o 
  -1  11  11        4.55        1.66      5.61 o 
   0  11  11        6.33        8.40      4.21 o 
  -6   0  12        3.01        0.89      6.00 o 
  -5   0  12       73.09       68.80      5.51 o 
  -4   0  12      236.83      252.47      6.36 o 
  -3   0  12       30.98       29.16      5.30 o 
  -2   0  12       40.67       40.24      5.13 o 
  -1   0  12      335.36      348.23      6.71 o 
   0   0  12       81.40       87.42      3.89 o 
   1   0  12      110.14       99.06      3.98 o 
   2   0  12       40.92       37.59      3.89 o 
   3   0  12      124.89      111.27      4.42 o 
   4   0  12        1.94       -1.67      4.39 o 
  -6   1  12        0.47        0.54      3.26 o 
  -5   1  12       40.11       39.93      4.06 o 
  -4   1  12       15.90       11.00      3.56 o 
  -3   1  12      201.08      196.08      4.74 o 
  -2   1  12      114.82      113.50      4.08 o 
  -1   1  12      178.67      177.29      4.27 o 
   0   1  12      141.14      135.79      3.03 o 
   1   1  12       26.59       25.13      2.66 o 
   2   1  12       34.42       34.43      2.82 o 
   3   1  12        0.01        0.81      2.75 o 
   4   1  12        0.27       -0.72      3.01 o 
  -6   2  12       55.87       55.31      3.48 o 
  -5   2  12       17.24       16.81      3.99 o 
  -4   2  12        1.69        1.52      3.98 o 
  -3   2  12        0.44        0.36      3.73 o 
  -2   2  12       10.29       10.99      3.58 o 
  -1   2  12       58.71       64.52      3.78 o 
   0   2  12      141.76      154.22      5.78 o 
   1   2  12       47.91       48.22      2.73 o 
   2   2  12       22.19       21.36      2.68 o 
   3   2  12        1.75        1.75      2.76 o 
  -6   3  12        0.41       -0.33      3.63 o 
  -5   3  12        2.42        4.75      4.30 o 
  -4   3  12        2.92        2.38      3.33 o 
  -3   3  12       16.50       14.66      4.27 o 
  -2   3  12        2.17        1.60      3.99 o 
  -1   3  12        0.28        1.18      3.74 o 
   0   3  12        1.70        1.63      2.68 o 
   1   3  12       20.24       17.30      2.69 o 
   2   3  12        1.57       -0.28      2.43 o 
   3   3  12        3.04        1.32      2.58 o 
  -6   4  12       10.36        9.15      3.82 o 
  -5   4  12       14.44       15.10      3.66 o 
  -4   4  12        9.55        9.86      4.10 o 
  -3   4  12        5.38        5.20      3.98 o 
  -2   4  12       14.01       16.54      4.47 o 
  -1   4  12        4.46        6.65      4.03 o 
   0   4  12       42.99       45.89      2.76 o 
   1   4  12       15.18       14.13      2.47 o 
   2   4  12       10.69        9.96      2.72 o 
   3   4  12       75.30       72.06      3.09 o 
  -6   5  12        4.42        1.01      4.06 o 
  -5   5  12        0.16        0.13      3.51 o 
  -4   5  12        1.82        0.94      3.12 o 
  -3   5  12        0.44        0.37      4.12 o 
  -2   5  12        1.57        1.15      3.99 o 
  -1   5  12        0.32       -0.17      3.37 o 
   0   5  12       10.11        6.50      2.86 o 
   1   5  12       14.33       10.75      2.75 o 
   2   5  12       15.57       12.17      2.76 o 
   3   5  12       17.15       13.29      2.85 o 
  -5   6  12        5.38        7.13      4.02 o 
  -4   6  12       11.28        8.96      3.94 o 
  -3   6  12        1.23        2.32      4.50 o 
  -2   6  12       22.27       22.71      4.60 o 
  -1   6  12       25.85       21.42      4.40 o 
   0   6  12        8.18        8.42      2.69 o 
   1   6  12        2.04        1.48      2.79 o 
   2   6  12        2.33        3.05      2.77 o 
   3   6  12       18.15       19.16      2.87 o 
  -5   7  12        0.13        0.76      4.66 o 
  -4   7  12        0.41        5.29      5.29 o 
  -3   7  12        4.74        6.73      5.71 o 
  -2   7  12        0.08       -2.77      5.13 o 
  -1   7  12       10.60        9.82      4.40 o 
   0   7  12        0.35        0.08      2.60 o 
   1   7  12        0.38        0.76      2.55 o 
   2   7  12        0.74        0.95      2.40 o 
  -4   8  12        6.85       11.31      5.68 o 
  -3   8  12       10.18       10.74      5.03 o 
  -2   8  12       19.07       19.83      4.08 o 
  -1   8  12       19.81       16.18      5.41 o 
   0   8  12        1.19        1.24      3.56 o 
   1   8  12        1.16       -1.65      2.97 o 
   2   8  12        6.59        7.92      3.05 o 
  -3   9  12        2.61        3.39      5.47 o 
  -2   9  12        0.93       -0.99      5.56 o 
  -1   9  12        0.01        0.75      5.55 o 
   0   9  12        2.43        2.27      4.26 o 
   1   9  12        2.15        2.69      3.45 o 
  -2  10  12        7.41        6.18      5.79 o 
  -1  10  12       10.34       -0.70      5.30 o 
  -6   1  13        6.11        8.93      4.35 o 
  -5   1  13        5.08        5.86      4.13 o 
  -4   1  13       20.62       23.86      4.13 o 
  -3   1  13       20.75       24.23      4.02 o 
  -2   1  13        3.78        4.89      3.55 o 
  -1   1  13        1.72        1.83      3.68 o 
   0   1  13       83.97       84.38      2.87 o 
   1   1  13       47.39       46.97      2.74 o 
   2   1  13        5.43        6.49      2.70 o 
   3   1  13       11.26       10.04      2.46 o 
  -5   2  13        8.22       10.23      4.12 o 
  -4   2  13        1.69        2.82      3.79 o 
  -3   2  13        2.21        4.55      3.90 o 
  -2   2  13        0.14       -1.15      4.29 o 
  -1   2  13        0.49        1.35      3.97 o 
   0   2  13        2.97        4.03      2.56 o 
   1   2  13        9.43        9.68      2.76 o 
   2   2  13       10.07        5.65      2.92 o 
   3   2  13       31.08       26.78      2.96 o 
  -5   3  13        0.82       -1.89      4.49 o 
  -4   3  13        0.62        0.22      4.54 o 
  -3   3  13       10.35        9.14      4.39 o 
  -2   3  13       88.35      103.95      4.66 o 
  -1   3  13        6.59        6.53      3.49 o 
   0   3  13        0.04        0.26      2.81 o 
   1   3  13        0.03        0.22      2.71 o 
   2   3  13       14.96       14.20      2.60 o 
  -5   4  13        0.26        0.52      3.98 o 
  -4   4  13        0.71        3.39      4.37 o 
  -3   4  13        1.70        2.57      4.34 o 
  -2   4  13        0.15       -1.14      3.40 o 
  -1   4  13        8.16       10.83      3.55 o 
   0   4  13        2.20       -0.31      2.49 o 
   1   4  13        0.15        0.87      2.51 o 
   2   4  13        9.04        9.35      2.82 o 
  -5   5  13        2.62        2.06      3.76 o 
  -4   5  13       16.16       19.27      4.38 o 
  -3   5  13       26.78       26.58      3.79 o 
  -2   5  13       19.01       24.09      4.28 o 
  -1   5  13        4.54        5.58      4.22 o 
   0   5  13        3.84        2.56      2.72 o 
   1   5  13        0.63        0.14      2.65 o 
   2   5  13       16.22       18.09      3.07 o 
  -4   6  13        3.58        2.98      4.36 o 
  -3   6  13        0.46       -1.41      3.64 o 
  -2   6  13       20.35       14.78      4.38 o 
  -1   6  13        3.98        1.33      4.22 o 
   0   6  13       14.39       11.18      3.21 o 
   1   6  13        9.28        6.14      2.82 o 
  -4   7  13        0.27        2.77      6.20 o 
  -3   7  13        0.07        0.79      5.65 o 
  -2   7  13       33.38       31.84      5.00 o 
  -1   7  13       18.12       13.59      4.98 o 
   0   7  13       11.04        7.91      2.89 o 
   1   7  13        0.45       -1.07      3.05 o 
  -3   8  13        3.97       -0.66      5.96 o 
  -2   8  13        0.16        1.48      5.17 o 
  -1   8  13        6.49        4.44      5.55 o 
   0   8  13        0.41        2.18      4.40 o 
  -5   0  14        0.23        0.37      6.03 o 
  -4   0  14       16.92       13.50      6.05 o 
  -3   0  14        4.89        4.99      6.04 o 
  -2   0  14       20.99       25.69      6.00 o 
  -1   0  14       11.92       11.15      5.90 o 
   0   0  14       12.87       10.21      4.03 o 
   1   0  14       37.08       40.02      3.95 o 
   2   0  14        0.21        0.62      4.35 o 
  -5   1  14        4.29        5.56      4.43 o 
  -4   1  14        0.06        0.74      4.12 o 
  -3   1  14        0.10       -1.13      4.04 o 
  -2   1  14        0.95        2.27      3.88 o 
  -1   1  14        2.64        4.85      3.79 o 
   0   1  14        4.09        2.72      2.53 o 
   1   1  14        0.20        1.92      2.88 o 
   2   1  14        1.39        1.30      2.72 o 
  -5   2  14        2.90        3.78      4.28 o 
  -4   2  14       27.96       34.66      4.34 o 
  -3   2  14       34.35       38.43      4.20 o 
  -2   2  14        9.55       11.68      4.23 o 
  -1   2  14       13.15       12.64      4.06 o 
   0   2  14        3.36        5.38      2.82 o 
   1   2  14       11.50       12.02      2.97 o 
  -4   3  14        2.82        1.55      4.49 o 
  -3   3  14        2.87        2.45      4.23 o 
  -2   3  14        1.38        2.73      4.16 o 
  -1   3  14        0.42       -0.05      3.88 o 
   0   3  14        2.09        3.06      2.70 o 
   1   3  14        3.48        3.84      2.87 o 
  -4   4  14        1.23        0.95      4.72 o 
  -3   4  14        1.22        2.70      4.32 o 
  -2   4  14       71.86       80.68      4.91 o 
  -1   4  14        6.50        7.11      4.17 o 
   0   4  14        0.05       -0.01      2.86 o 
   1   4  14        3.97        2.49      2.65 o 
  -4   5  14        2.22        1.97      4.71 o 
  -3   5  14        0.06       -1.66      4.30 o 
  -2   5  14        0.80        3.18      3.78 o 
  -1   5  14        2.39        0.00      4.51 o 
   0   5  14        0.24       -0.26      2.74 o 
   1   5  14        2.63        4.11      3.04 o 
  -3   6  14        1.01        2.15      4.87 o 
  -2   6  14       11.54       10.07      4.86 o 
  -1   6  14        0.12        1.87      3.88 o 
   0   6  14       10.37       14.65      3.13 o 
  -3   1  15        1.07        1.92      3.99 o 
  -2   1  15        0.31       -0.52      4.21 o 
  -1   1  15        0.98        0.89      4.20 o 
   0   1  15       30.96       31.58      3.02 o 
  -3   2  15        3.41        0.74      4.38 o 
  -2   2  15       11.87       12.96      4.11 o 
  -1   2  15        0.01        1.02      4.32 o 
   0   2  15        2.75        2.36      2.81 o 
  -3   3  15        7.82       10.52      4.72 o 
  -2   3  15       30.82       34.49      4.04 o 
  -1   3  15        8.26       10.61      4.45 o 
                                                 
